# Supplementary material for: Unbiased Proteomics Analysis Demonstrates Significant Variability in Mucosal Immune Factor Expression Depending on the Site and Method of Collection
Source: PLoS One. 2013 Nov 14;8(11):e79505. doi: 10.1371/journal.pone.0079505 (PMC3828359; doi:10.1371/journal.pone.0079505)
Supplement: Table S1 — All proteins identified and quantified via Weck-Cel cervical sponge and cervicovaginal lavage collection methods. (XLSX) [file pone.0079505.s001.xlsx]

## Sheet: All protein identifications
Identified Proteins (385)	UniProt/SwissProt Accession Number	Molecular Weight	CER395 - # unique peptides & % coverage		CER379 - # unique peptides & % coverage		CER166 - # unique peptides & % coverage		CER26 - # unique peptides & % coverage		CER18 - # unique peptides & % coverage		CER328 - # unique peptides & % coverage		CER123 - # unique peptides & % coverage		CER158 - # unique peptides & % coverage		CER174 - # unique peptides & % coverage		CER107 - # unique peptides & % coverage		CVL158 - # unique peptides & % coverage		CVL18 - # unique peptides & % coverage		CVL26 - # unique peptides & % coverage		CVL107 - # unique peptides & % coverage		CVL166 - # unique peptides & % coverage		CVL123 - # unique peptides & % coverage		CVL174 - # unique peptides & % coverage		CVL395 - # unique peptides & % coverage		CVL328 - # unique peptides & % coverage		CVL379 - # unique peptides & % coverage
Serum albumin OS=Homo sapiens GN=ALB PE=1 SV=2	P02768	69 kDa	30	0.44	24	0.41	27	0.43	35	0.55	38	0.56	33	0.49	33	0.56	33	0.54	29	0.45	29	0.48	26	0.43	26	0.41	28	0.49	25	0.43	25	0.39	27	0.49	22	0.39	28	0.45	17	0.31	15	0.28
14-3-3 protein epsilon OS=Homo sapiens GN=YWHAE PE=1 SV=1	P62258	29 kDa	3	0.19	0	0	0	0	0	0	0	0	0	0	0	0	0	0	0	0	0	0	0	0	0	0	0	0	0	0	0	0	0	0	0	0	0	0	0	0	0	0
14-3-3 protein sigma OS=Homo sapiens GN=SFN PE=1 SV=1	P31947	28 kDa	2	0.15	0	0	0	0	0	0	0	0	0	0	0	0	0	0	0	0	0	0	0	0	0	0	0	0	0	0	0	0	0	0	0	0	0	0	0	0	0	0
14-3-3 protein zeta/delta OS=Homo sapiens GN=YWHAZ PE=1 SV=1	P63104	28 kDa	7	0.23	0	0	0	0	2	0.065	2	0.09	0	0	5	0.22	0	0	2	0.09	0	0	0	0	0	0	0	0	0	0	0	0	0	0	0	0	0	0	0	0	0	0
35 kDa inter-alpha-trypsin inhibitor heavy chain H4 OS=Homo sapiens GN=ITIH4 PE=2 SV=1	B7ZKJ8	104 kDa	3	0.028	0	0	0	0	0	0	0	0	0	0	4	0.043	5	0.057	2	0.022	0	0	0	0	0	0	0	0	0	0	0	0	0	0	0	0	0	0	0	0	0	0
4-trimethylaminobutyraldehyde dehydrogenase OS=Homo sapiens GN=ALDH9A1 PE=2 SV=1	B4DXY7	46 kDa	2	0.057	0	0	0	0	0	0	0	0	0	0	0	0	0	0	0	0	0	0	0	0	0	0	0	0	0	0	0	0	0	0	0	0	0	0	0	0	0	0
40S ribosomal protein S14 OS=Homo sapiens GN=RPS14 PE=1 SV=3	P62263	16 kDa	0	0	0	0	0	0	0	0	0	0	0	0	0	0	0	0	0	0	0	0	0	0	0	0	0	0	0	0	0	0	2	0.16	0	0	0	0	0	0	0	0
6-phosphogluconate dehydrogenase, decarboxylating OS=Homo sapiens GN=PGD PE=1 SV=3	P52209	53 kDa	5	0.12	0	0	0	0	4	0.093	2	0.056	4	0.077	0	0	0	0	0	0	2	0.037	0	0	0	0	0	0	0	0	4	0.091	0	0	0	0	0	0	0	0	0	0
6-phosphogluconate dehydrogenase, decarboxylating OS=Homo sapiens GN=PGD PE=2 SV=1	B4DQJ8	52 kDa	0	0	0	0	0	0	0	0	0	0	0	0	3	0.11	0	0	0	0	0	0	0	0	0	0	0	0	0	0	0	0	0	0	0	0	0	0	0	0	0	0
60S ribosomal protein L36a-like OS=Homo sapiens GN=RPL36AL PE=1 SV=3	Q969Q0	12 kDa	0	0	0	0	0	0	0	0	0	0	0	0	0	0	0	0	0	0	0	0	0	0	0	0	0	0	0	0	0	0	2	0.15	0	0	0	0	0	0	0	0
60S ribosomal protein L6 OS=Homo sapiens GN=RPL6 PE=1 SV=3	Q02878	33 kDa	0	0	0	0	0	0	0	0	0	0	0	0	0	0	0	0	0	0	0	0	0	0	0	0	0	0	0	0	0	0	3	0.083	0	0	0	0	0	0	0	0
60S ribosomal protein L7a OS=Homo sapiens GN=RPL7A PE=1 SV=2	P62424	30 kDa	0	0	0	0	0	0	0	0	0	0	0	0	0	0	0	0	0	0	0	0	0	0	0	0	0	0	0	0	0	0	3	0.075	0	0	0	0	0	0	0	0
78 kDa glucose-regulated protein OS=Homo sapiens GN=HSPA5 PE=1 SV=2	P11021	72 kDa	3	0.075	0	0	4	0.069	5	0.12	0	0	0	0	2	0.058	0	0	6	0.12	2	0.052	0	0	0	0	4	0.07	0	0	8	0.14	2	0.034	0	0	0	0	0	0	0	0
Actin-related protein 2/3 complex subunit 4 OS=Homo sapiens GN=ARPC4 PE=1 SV=3	P59998	20 kDa	2	0.095	0	0	0	0	0	0	0	0	0	0	0	0	0	0	0	0	0	0	0	0	0	0	0	0	0	0	0	0	0	0	0	0	0	0	0	0	0	0
Actin, alpha skeletal muscle OS=Homo sapiens GN=ACTA1 PE=1 SV=1	P68133	42 kDa	0	0	2	0.04	0	0	0	0	0	0	0	0	0	0	0	0	0	0	0	0	0	0	0	0	0	0	0	0	0	0	0	0	0	0	0	0	0	0	0	0
Actin, cytoplasmic 2 OS=Homo sapiens GN=ACTG1 PE=1 SV=1	P63261	42 kDa	7	0.23	0	0	0	0	5	0.16	7	0.23	4	0.13	7	0.23	2	0.048	5	0.17	5	0.13	5	0.14	4	0.13	5	0.16	6	0.18	6	0.18	5	0.15	0	0	6	0.2	4	0.13	3	0.085
Acyl-CoA-binding protein OS=Homo sapiens GN=DBI PE=1 SV=2	P07108	10 kDa	0	0	0	0	2	0.32	0	0	2	0.32	2	0.32	2	0.32	0	0	0	0	2	0.32	2	0.32	2	0.32	0	0	2	0.32	3	0.51	2	0.32	0	0	2	0.32	2	0.32	0	0
ADP-sugar pyrophosphatase OS=Homo sapiens GN=NUDT5 PE=1 SV=1	Q9UKK9	24 kDa	0	0	0	0	0	0	0	0	0	0	0	0	0	0	0	0	0	0	0	0	0	0	0	0	0	0	0	0	2	0.087	0	0	0	0	2	0.13	0	0	0	0
Afamin OS=Homo sapiens GN=AFM PE=1 SV=1	P43652	69 kDa	2	0.033	0	0	0	0	0	0	4	0.062	2	0.025	3	0.06	4	0.057	0	0	0	0	0	0	4	0.088	0	0	0	0	0	0	0	0	0	0	0	0	0	0	0	0
Alpha-1-acid glycoprotein 1 OS=Homo sapiens GN=ORM1 PE=1 SV=1	P02763	24 kDa	0	0	2	0.085	2	0.085	3	0.15	3	0.15	0	0	4	0.21	4	0.21	2	0.085	0	0	4	0.23	2	0.11	3	0.18	3	0.15	2	0.085	2	0.085	0	0	0	0	0	0	0	0
Alpha-1-acid glycoprotein 2 OS=Homo sapiens GN=ORM2 PE=1 SV=2	P19652	24 kDa	2	0.085	0	0	0	0	0	0	0	0	2	0.085	0	0	2	0.14	0	0	2	0.085	2	0.13	0	0	0	0	0	0	0	0	0	0	0	0	2	0.085	0	0	0	0
Alpha-1-antichymotrypsin OS=Homo sapiens GN=SERPINA3 PE=1 SV=2	P01011	48 kDa	5	0.095	0	0	4	0.11	9	0.22	12	0.31	2	0.047	5	0.17	3	0.092	8	0.16	2	0.047	2	0.047	10	0.26	4	0.13	2	0.047	2	0.047	3	0.069	3	0.069	3	0.069	0	0	2	0.047
Alpha-1-antitrypsin OS=Homo sapiens GN=SERPINA1 PE=1 SV=3	P01009	47 kDa	13	0.25	6	0.15	9	0.16	7	0.16	15	0.33	8	0.2	14	0.29	9	0.19	9	0.2	9	0.18	11	0.22	6	0.15	9	0.2	9	0.19	9	0.19	6	0.18	3	0.067	2	0.067	2	0.048	4	0.12
Alpha-1B-glycoprotein OS=Homo sapiens GN=A1BG PE=1 SV=4	P04217	54 kDa	6	0.13	2	0.04	2	0.04	2	0.034	6	0.12	6	0.14	6	0.13	5	0.11	3	0.059	2	0.04	2	0.04	2	0.04	0	0	0	0	0	0	0	0	0	0	2	0.04	0	0	0	0
Alpha-2-HS-glycoprotein OS=Homo sapiens GN=AHSG PE=4 SV=1	C9JV77	39 kDa	4	0.1	0	0	2	0.065	4	0.1	5	0.12	3	0.084	5	0.12	4	0.1	4	0.1	3	0.084	3	0.084	3	0.084	2	0.046	2	0.065	0	0	0	0	0	0	2	0.065	0	0	0	0
Alpha-2-macroglobulin OS=Homo sapiens GN=A2M PE=1 SV=3	P01023	163 kDa	15	0.11	0	0	6	0.047	12	0.089	12	0.09	8	0.055	16	0.13	14	0.1	2	0.012	10	0.062	17	0.12	5	0.04	13	0.1	11	0.091	6	0.042	0	0	0	0	17	0.12	0	0	0	0
Alpha-2-macroglobulin-like protein 1 OS=Homo sapiens GN=A2ML1 PE=1 SV=3	A8K2U0	161 kDa	5	0.035	12	0.088	16	0.11	10	0.08	3	0.027	4	0.034	3	0.028	2	0.017	7	0.064	3	0.024	8	0.056	10	0.08	16	0.11	11	0.085	22	0.17	19	0.14	16	0.13	16	0.12	15	0.11	15	0.11
Alpha-actinin-3 OS=Homo sapiens GN=ACTN3 PE=1 SV=2	Q08043	103 kDa	0	0	0	0	0	0	0	0	0	0	0	0	0	0	0	0	0	0	0	0	0	0	0	0	2	0.016	0	0	0	0	0	0	0	0	0	0	0	0	0	0
Alpha-actinin-4 OS=Homo sapiens GN=ACTN4 PE=1 SV=2	O43707	105 kDa	5	0.067	0	0	0	0	5	0.077	0	0	5	0.063	0	0	4	0.053	0	0	0	0	0	0	0	0	0	0	0	0	0	0	0	0	0	0	0	0	0	0	0	0
Alpha-amylase 1 OS=Homo sapiens GN=AMY1A PE=1 SV=2	P04745	58 kDa	0	0	0	0	3	0.08	7	0.18	2	0.063	0	0	0	0	0	0	3	0.059	5	0.12	0	0	0	0	0	0	5	0.12	0	0	0	0	0	0	0	0	0	0	0	0
Alpha-enolase OS=Homo sapiens GN=ENO1 PE=1 SV=2	P06733	47 kDa	9	0.19	0	0	0	0	8	0.21	6	0.17	7	0.16	7	0.18	0	0	7	0.19	4	0.09	3	0.065	3	0.11	0	0	2	0.041	0	0	0	0	0	0	0	0	2	0.03	0	0
Angiotensinogen OS=Homo sapiens GN=AGT PE=1 SV=1	P01019	53 kDa	0	0	0	0	0	0	2	0.052	3	0.076	0	0	2	0.052	0	0	3	0.076	0	0	0	0	0	0	0	0	0	0	0	0	0	0	0	0	0	0	0	0	0	0
Annexin A1 OS=Homo sapiens GN=ANXA1 PE=1 SV=2	P04083	39 kDa	10	0.28	6	0.15	5	0.13	13	0.42	7	0.21	7	0.2	8	0.31	5	0.17	3	0.1	7	0.2	4	0.11	12	0.4	11	0.35	8	0.22	10	0.34	13	0.4	4	0.1	12	0.38	5	0.12	7	0.18
Annexin A3 OS=Homo sapiens GN=ANXA3 PE=1 SV=3	P12429	36 kDa	4	0.13	2	0.056	0	0	9	0.34	3	0.11	6	0.2	7	0.26	0	0	0	0	7	0.21	7	0.23	8	0.26	7	0.24	8	0.28	9	0.26	8	0.25	0	0	9	0.32	4	0.13	8	0.26
Annexin A4 OS=Homo sapiens GN=ANXA4 PE=1 SV=4	P09525	36 kDa	0	0	0	0	0	0	0	0	0	0	0	0	0	0	0	0	0	0	0	0	0	0	0	0	2	0.085	2	0.088	3	0.11	0	0	0	0	0	0	0	0	0	0
Annexin A5 OS=Homo sapiens GN=ANXA5 PE=1 SV=2	P08758	36 kDa	0	0	0	0	0	0	0	0	0	0	2	0.066	3	0.087	0	0	0	0	0	0	0	0	0	0	0	0	0	0	3	0.091	0	0	0	0	0	0	0	0	0	0
Anterior gradient protein 2 homolog OS=Homo sapiens GN=AGR2 PE=1 SV=1	O95994	20 kDa	3	0.17	0	0	0	0	0	0	0	0	0	0	2	0.16	0	0	2	0.1	0	0	0	0	0	0	0	0	0	0	0	0	0	0	0	0	0	0	0	0	0	0
Antileukoproteinase OS=Homo sapiens GN=SLPI PE=1 SV=2	P03973	14 kDa	0	0	0	0	0	0	7	0.35	7	0.4	0	0	4	0.27	0	0	4	0.21	7	0.35	0	0	7	0.35	0	0	3	0.2	0	0	3	0.27	5	0.29	4	0.27	2	0.19	0	0
Antithrombin-III OS=Homo sapiens GN=SERPINC1 PE=1 SV=1	P01008	53 kDa	3	0.069	0	0	0	0	0	0	2	0.052	3	0.065	9	0.19	3	0.069	0	0	0	0	2	0.015	0	0	0	0	0	0	0	0	0	0	0	0	2	0.054	0	0	0	0
Apolipoprotein A-I OS=Homo sapiens GN=APOA1 PE=1 SV=1	P02647	31 kDa	9	0.36	0	0	2	0.067	3	0.12	2	0.079	7	0.28	12	0.51	8	0.34	0	0	0	0	7	0.28	0	0	0	0	0	0	0	0	0	0	0	0	0	0	0	0	0	0
Apolipoprotein B-100 OS=Homo sapiens GN=APOB PE=1 SV=2	P04114	516 kDa	0	0	0	0	0	0	0	0	0	0	0	0	0	0	2	0.0053	0	0	0	0	0	0	0	0	0	0	0	0	0	0	0	0	0	0	0	0	0	0	0	0
Apolipoprotein D OS=Homo sapiens GN=APOD PE=1 SV=1	P05090	21 kDa	2	0.12	0	0	0	0	0	0	0	0	0	0	3	0.19	4	0.23	0	0	0	0	3	0.17	0	0	0	0	0	0	0	0	0	0	0	0	0	0	0	0	0	0
Apoptosis-associated speck-like protein containing a CARD OS=Homo sapiens GN=PYCARD PE=1 SV=2	Q9ULZ3	22 kDa	0	0	0	0	0	0	0	0	0	0	2	0.1	0	0	2	0.1	0	0	0	0	0	0	0	0	0	0	0	0	0	0	0	0	0	0	0	0	0	0	0	0
Aspartate aminotransferase, cytoplasmic OS=Homo sapiens GN=GOT1 PE=1 SV=3	P17174	46 kDa	0	0	0	0	0	0	3	0.068	0	0	0	0	0	0	0	0	0	0	0	0	0	0	0	0	0	0	0	0	0	0	0	0	0	0	0	0	0	0	0	0
Azurocidin OS=Homo sapiens GN=AZU1 PE=1 SV=3	P20160	27 kDa	0	0	0	0	0	0	0	0	0	0	0	0	2	0.08	2	0.08	0	0	0	0	0	0	0	0	2	0.08	2	0.08	0	0	0	0	0	0	0	0	0	0	2	0.068
Bactericidal permeability-increasing protein OS=Homo sapiens GN=BPI PE=1 SV=4	P17213	54 kDa	0	0	3	0.068	0	0	0	0	0	0	0	0	0	0	0	0	0	0	5	0.099	0	0	3	0.072	0	0	2	0.049	0	0	0	0	2	0.049	0	0	0	0	4	0.08
Beta-2-glycoprotein 1 OS=Homo sapiens GN=APOH PE=1 SV=3	P02749	38 kDa	0	0	0	0	0	0	4	0.18	4	0.13	2	0.087	5	0.23	3	0.15	4	0.12	0	0	0	0	3	0.15	2	0.1	0	0	0	0	2	0.067	0	0	3	0.12	0	0	0	0
Beta-2-microglobulin OS=Homo sapiens GN=B2M PE=1 SV=1	P61769	14 kDa	0	0	0	0	0	0	2	0.17	2	0.17	0	0	0	0	0	0	3	0.22	3	0.22	0	0	0	0	0	0	0	0	0	0	0	0	0	0	0	0	0	0	0	0
BPI fold-containing family B member 1 OS=Homo sapiens GN=BPIFB1 PE=2 SV=1	Q8TDL5	52 kDa	0	0	0	0	0	0	0	0	0	0	0	0	4	0.091	0	0	0	0	0	0	0	0	9	0.23	0	0	0	0	0	0	2	0.043	0	0	0	0	0	0	0	0
Brain acid soluble protein 1 OS=Homo sapiens GN=BASP1 PE=1 SV=2	P80723	23 kDa	2	0.12	2	0.17	0	0	4	0.35	3	0.23	0	0	0	0	0	0	0	0	3	0.23	3	0.29	3	0.23	2	0.12	3	0.23	0	0	0	0	0	0	2	0.17	0	0	3	0.23
C4A protein OS=Homo sapiens GN=C4A PE=2 SV=1	A6H8M8	188 kDa	10	0.061	0	0	0	0	0	0	0	0	0	0	0	0	0	0	0	0	0	0	0	0	0	0	0	0	0	0	0	0	0	0	0	0	0	0	0	0	0	0
C4B1 OS=Homo sapiens GN=C4B PE=4 SV=1	Q6U2E9	193 kDa	0	0	0	0	4	0.021	11	0.072	6	0.044	11	0.067	14	0.089	7	0.04	2	0.013	10	0.056	6	0.033	0	0	5	0.026	9	0.05	0	0	0	0	0	0	2	0.011	0	0	0	0
Cadherin-1 OS=Homo sapiens GN=CDH1 PE=1 SV=3	P12830	97 kDa	0	0	0	0	0	0	0	0	0	0	0	0	0	0	0	0	0	0	0	0	0	0	0	0	0	0	0	0	2	0.026	0	0	0	0	0	0	0	0	0	0
Calcium-activated chloride channel regulator 4 OS=Homo sapiens GN=CLCA4 PE=1 SV=2	Q14CN2	101 kDa	0	0	0	0	0	0	0	0	0	0	0	0	0	0	0	0	0	0	0	0	0	0	0	0	0	0	0	0	2	0.024	0	0	0	0	0	0	0	0	0	0
Calcyphosin OS=Homo sapiens GN=CAPS PE=1 SV=1	Q13938	21 kDa	2	0.12	0	0	0	0	0	0	0	0	0	0	0	0	0	0	0	0	0	0	0	0	0	0	0	0	0	0	0	0	0	0	0	0	0	0	0	0	0	0
Calmodulin OS=Homo sapiens GN=CALM1 PE=1 SV=2	P62158	17 kDa	2	0.19	0	0	0	0	2	0.24	2	0.24	3	0.19	0	0	0	0	2	0.11	2	0.24	2	0.11	0	0	0	0	2	0.11	2	0.27	0	0	0	0	0	0	0	0	0	0
Calmodulin-like protein 3 OS=Homo sapiens GN=CALML3 PE=1 SV=2	P27482	17 kDa	3	0.24	0	0	7	0.52	4	0.29	4	0.29	0	0	0	0	3	0.21	0	0	5	0.37	0	0	0	0	0	0	0	0	7	0.54	0	0	0	0	0	0	0	0	0	0
Calmodulin-like protein 5 OS=Homo sapiens GN=CALML5 PE=1 SV=2	Q9NZT1	16 kDa	0	0	0	0	0	0	0	0	0	0	0	0	0	0	0	0	0	0	0	0	0	0	2	0.21	0	0	0	0	0	0	0	0	0	0	0	0	0	0	0	0
Calpain small subunit 1 OS=Homo sapiens GN=CAPNS1 PE=1 SV=1	P04632	28 kDa	3	0.11	2	0.063	4	0.13	3	0.11	0	0	0	0	0	0	0	0	0	0	2	0.063	0	0	0	0	0	0	0	0	3	0.086	0	0	0	0	0	0	0	0	0	0
Calpain-1 catalytic subunit OS=Homo sapiens GN=CAPN1 PE=1 SV=1	P07384	82 kDa	0	0	0	0	2	0.021	0	0	0	0	0	0	0	0	0	0	0	0	0	0	0	0	0	0	0	0	0	0	7	0.1	0	0	0	0	0	0	0	0	0	0
Calreticulin OS=Homo sapiens GN=CALR PE=1 SV=1	P27797	48 kDa	3	0.096	0	0	0	0	0	0	0	0	2	0.06	0	0	0	0	0	0	0	0	0	0	0	0	0	0	0	0	0	0	0	0	0	0	0	0	0	0	0	0
Capping protein (Actin filament) muscle Z-line, beta OS=Homo sapiens GN=CAPZB PE=4 SV=1	B1AK87	29 kDa	0	0	0	0	0	0	0	0	0	0	0	0	0	0	0	0	0	0	0	0	0	0	0	0	0	0	0	0	3	0.13	0	0	0	0	0	0	0	0	0	0
Carbonic anhydrase 1 (Fragment) OS=Homo sapiens GN=CA1 PE=4 SV=1	E5RHP7	28 kDa	0	0	0	0	0	0	0	0	0	0	0	0	5	0.26	0	0	0	0	0	0	0	0	0	0	0	0	0	0	0	0	0	0	0	0	0	0	0	0	0	0
Carboxypeptidase M OS=Homo sapiens GN=CPM PE=1 SV=2	P14384	51 kDa	0	0	0	0	0	0	0	0	2	0.034	0	0	7	0.16	0	0	0	0	5	0.11	0	0	0	0	0	0	4	0.088	0	0	0	0	0	0	3	0.07	0	0	0	0
Carcinoembryonic antigen-related cell adhesion molecule 5 OS=Homo sapiens GN=CEACAM5 PE=1 SV=3	P06731	77 kDa	2	0.027	3	0.053	2	0.038	0	0	0	0	0	0	0	0	0	0	2	0.033	2	0.033	2	0.033	2	0.033	0	0	2	0.033	4	0.066	4	0.066	4	0.07	3	0.053	3	0.051	2	0.033
Cartilage intermediate layer protein 1 OS=Homo sapiens GN=CILP PE=1 SV=4	O75339	133 kDa	0	0	0	0	0	0	6	0.057	18	0.17	2	0.019	0	0	0	0	4	0.035	4	0.039	0	0	3	0.03	0	0	0	0	0	0	0	0	0	0	3	0.029	0	0	0	0
Caspase-14 OS=Homo sapiens GN=CASP14 PE=1 SV=2	P31944	28 kDa	0	0	0	0	0	0	0	0	0	0	0	0	0	0	0	0	0	0	0	0	0	0	0	0	2	0.11	0	0	4	0.18	0	0	0	0	0	0	0	0	0	0
Catalase OS=Homo sapiens GN=CAT PE=1 SV=3	P04040	60 kDa	3	0.082	12	0.25	0	0	12	0.25	5	0.12	9	0.2	8	0.19	10	0.22	0	0	11	0.23	5	0.097	9	0.19	6	0.14	9	0.2	0	0	0	0	0	0	11	0.24	0	0	9	0.2
Cathelicidin antimicrobial peptide OS=Homo sapiens GN=CAMP PE=1 SV=1	P49913	19 kDa	0	0	2	0.071	0	0	0	0	0	0	0	0	0	0	2	0.11	0	0	2	0.11	2	0.11	0	0	0	0	2	0.11	3	0.14	0	0	0	0	0	0	0	0	3	0.12
Cathepsin B OS=Homo sapiens GN=CTSB PE=1 SV=3	P07858	38 kDa	2	0.047	3	0.08	2	0.047	4	0.12	2	0.047	3	0.097	2	0.056	2	0.056	4	0.1	0	0	0	0	5	0.15	2	0.056	0	0	0	0	3	0.097	4	0.13	4	0.1	3	0.08	0	0
Cathepsin D OS=Homo sapiens GN=CTSD PE=1 SV=1	P07339	45 kDa	0	0	0	0	0	0	0	0	0	0	0	0	0	0	0	0	2	0.039	0	0	0	0	3	0.11	3	0.1	0	0	0	0	0	0	2	0.039	0	0	0	0	0	0
Cathepsin G OS=Homo sapiens GN=CTSG PE=1 SV=2	P08311	29 kDa	0	0	0	0	3	0.086	0	0	0	0	0	0	0	0	0	0	0	0	0	0	2	0.059	2	0.082	0	0	2	0.055	2	0.055	0	0	0	0	0	0	2	0.059	3	0.086
Cathepsin H light chain OS=Homo sapiens GN=CTSH PE=3 SV=1	E9PBP2	36 kDa	0	0	0	0	0	0	0	0	0	0	0	0	0	0	0	0	0	0	3	0.11	0	0	0	0	0	0	0	0	0	0	0	0	0	0	0	0	0	0	0	0
Cathepsin L2 OS=Homo sapiens GN=CTSL2 PE=1 SV=2	O60911	37 kDa	0	0	2	0.06	0	0	0	0	0	0	0	0	0	0	0	0	0	0	2	0.066	0	0	0	0	0	0	0	0	0	0	0	0	0	0	0	0	3	0.078	2	0.06
Cathepsin S OS=Homo sapiens GN=CTSS PE=1 SV=3	P25774	37 kDa	0	0	0	0	0	0	0	0	0	0	0	0	0	0	0	0	0	0	2	0.063	0	0	0	0	0	0	0	0	0	0	0	0	0	0	0	0	0	0	0	0
Cathepsin Z OS=Homo sapiens GN=CTSZ PE=1 SV=1	Q9UBR2	34 kDa	0	0	2	0.069	0	0	0	0	0	0	0	0	0	0	0	0	0	0	0	0	0	0	0	0	0	0	0	0	0	0	0	0	0	0	0	0	0	0	2	0.056
CD177 antigen OS=Homo sapiens GN=CD177 PE=1 SV=2	Q8N6Q3	46 kDa	0	0	0	0	0	0	0	0	0	0	0	0	0	0	0	0	0	0	0	0	0	0	0	0	0	0	0	0	2	0.066	0	0	4	0.064	0	0	3	0.059	0	0
CD5 antigen-like OS=Homo sapiens GN=CD5L PE=1 SV=1	O43866	38 kDa	0	0	0	0	0	0	0	0	0	0	0	0	0	0	3	0.12	0	0	0	0	2	0.072	0	0	0	0	0	0	0	0	0	0	0	0	0	0	0	0	0	0
CD55 molecule, decay accelerating factor for complement (Cromer blood group) OS=Homo sapiens GN=CD55 PE=4 SV=1	B1AP13	49 kDa	0	0	0	0	2	0.038	0	0	0	0	0	0	0	0	0	0	0	0	0	0	0	0	3	0.081	0	0	0	0	2	0.045	0	0	0	0	0	0	0	0	0	0
CD59 glycoprotein OS=Homo sapiens GN=CD59 PE=1 SV=1	P13987	14 kDa	0	0	0	0	0	0	0	0	0	0	0	0	0	0	0	0	0	0	0	0	0	0	0	0	0	0	0	0	0	0	0	0	3	0.25	0	0	2	0.19	0	0
Ceruloplasmin OS=Homo sapiens GN=CP PE=1 SV=1	P00450	122 kDa	9	0.096	0	0	0	0	9	0.11	15	0.18	8	0.088	0	0	0	0	0	0	5	0.045	4	0.036	7	0.076	3	0.037	2	0.027	2	0.018	0	0	0	0	2	0.02	0	0	0	0
Ceruloplasmin OS=Homo sapiens GN=CP PE=4 SV=1	E9PFZ2	109 kDa	0	0	0	0	2	0.022	0	0	0	0	0	0	17	0.23	5	0.068	12	0.14	0	0	0	0	0	0	0	0	0	0	0	0	0	0	0	0	0	0	0	0	0	0
Chloride intracellular channel protein 1 OS=Homo sapiens GN=CLIC1 PE=1 SV=4	O00299	27 kDa	0	0	0	0	0	0	0	0	0	0	0	0	2	0.12	0	0	0	0	0	0	0	0	0	0	0	0	2	0.12	0	0	0	0	0	0	0	0	0	0	0	0
Cofilin-1 OS=Homo sapiens GN=CFL1 PE=1 SV=3	P23528	19 kDa	2	0.15	0	0	0	0	3	0.2	2	0.15	0	0	2	0.14	0	0	0	0	0	0	0	0	0	0	0	0	0	0	0	0	0	0	0	0	0	0	0	0	0	0
Collagen alpha-2(I) chain OS=Homo sapiens GN=COL1A2 PE=1 SV=7	P08123	129 kDa	0	0	0	0	0	0	15	0.15	21	0.21	0	0	2	0.02	0	0	23	0.24	6	0.061	0	0	19	0.23	0	0	5	0.045	0	0	0	0	11	0.12	0	0	0	0	0	0
Complement C3 OS=Homo sapiens GN=C3 PE=1 SV=2	P01024	187 kDa	26	0.18	4	0.023	8	0.047	32	0.22	37	0.24	20	0.13	41	0.29	11	0.063	31	0.2	22	0.14	17	0.12	16	0.11	18	0.13	19	0.14	14	0.093	0	0	0	0	22	0.15	0	0	3	0.018
Complement component C8 alpha chain OS=Homo sapiens GN=C8A PE=1 SV=2	P07357	65 kDa	2	0.058	0	0	0	0	0	0	0	0	0	0	0	0	4	0.099	0	0	0	0	0	0	0	0	0	0	0	0	0	0	0	0	0	0	0	0	0	0	0	0
Complement component C8 gamma chain OS=Homo sapiens GN=C8G PE=1 SV=3	P07360	22 kDa	0	0	0	0	0	0	0	0	0	0	0	0	0	0	2	0.11	0	0	0	0	0	0	0	0	0	0	0	0	0	0	0	0	0	0	0	0	0	0	0	0
Complement factor B OS=Homo sapiens GN=CFB PE=1 SV=2	P00751	86 kDa	6	0.08	0	0	0	0	6	0.08	9	0.12	5	0.064	9	0.13	0	0	5	0.069	2	0.026	0	0	0	0	0	0	0	0	0	0	0	0	0	0	0	0	0	0	0	0
Complement factor H OS=Homo sapiens GN=CFH PE=1 SV=4	P08603	139 kDa	0	0	2	0.019	0	0	5	0.047	0	0	0	0	10	0.097	9	0.089	0	0	5	0.045	7	0.071	10	0.093	4	0.038	5	0.045	0	0	0	0	0	0	10	0.097	0	0	0	0
Complement factor I heavy chain OS=Homo sapiens GN=CFI PE=3 SV=1	E7ETH0	67 kDa	0	0	0	0	0	0	0	0	4	0.081	2	0.037	7	0.15	0	0	0	0	2	0.039	0	0	0	0	0	0	0	0	0	0	0	0	0	0	3	0.054	0	0	0	0
Cornifin-A OS=Homo sapiens GN=SPRR1A PE=1 SV=2	P35321	10 kDa	5	0.7	4	0.53	0	0	4	0.53	5	0.7	4	0.53	5	0.7	0	0	5	0.7	3	0.44	2	0.7	2	0.7	4	0.53	0	0	3	0.44	5	0.7	5	0.7	2	0.7	5	0.7	0	0
Cornifin-B OS=Homo sapiens GN=SPRR1B PE=1 SV=2	P22528	10 kDa	2	0.7	0	0	3	0.34	0	0	0	0	0	0	0	0	2	0.25	2	0.7	0	0	5	0.7	5	0.7	0	0	3	0.44	0	0	0	0	2	0.7	5	0.7	2	0.7	4	0.53
Cornulin OS=Homo sapiens GN=CRNN PE=1 SV=1	Q9UBG3	54 kDa	8	0.3	4	0.079	3	0.061	6	0.16	7	0.23	4	0.13	9	0.31	4	0.12	5	0.22	4	0.079	4	0.13	8	0.34	4	0.081	6	0.17	5	0.095	8	0.28	5	0.2	10	0.37	6	0.25	5	0.11
Coronin-1A OS=Homo sapiens GN=CORO1A PE=1 SV=4	P31146	51 kDa	3	0.078	0	0	3	0.059	2	0.056	3	0.078	3	0.08	0	0	3	0.059	0	0	2	0.056	0	0	0	0	0	0	0	0	2	0.056	0	0	0	0	0	0	0	0	0	0
Cystatin-A OS=Homo sapiens GN=CSTA PE=1 SV=1	P01040	11 kDa	3	0.38	2	0.31	0	0	3	0.38	3	0.38	3	0.38	2	0.31	2	0.31	2	0.19	4	0.46	2	0.31	5	0.6	2	0.41	4	0.6	3	0.38	5	0.55	3	0.38	4	0.46	2	0.26	4	0.46
Cystatin-B OS=Homo sapiens GN=CSTB PE=1 SV=2	P04080	11 kDa	5	0.4	0	0	0	0	4	0.4	4	0.52	4	0.4	3	0.4	5	0.61	3	0.31	4	0.4	3	0.34	0	0	0	0	0	0	0	0	0	0	0	0	3	0.31	3	0.31	0	0
Cystatin-C OS=Homo sapiens GN=CST3 PE=1 SV=1	P01034	16 kDa	0	0	0	0	0	0	3	0.19	0	0	0	0	0	0	0	0	0	0	3	0.19	0	0	0	0	0	0	0	0	0	0	0	0	0	0	0	0	0	0	0	0
Cysteine-rich secretory protein 3 OS=Homo sapiens GN=CRISP3 PE=1 SV=1	P54108	28 kDa	2	0.069	2	0.069	2	0.069	0	0	4	0.13	2	0.069	3	0.18	3	0.18	2	0.069	3	0.09	2	0.069	4	0.21	2	0.069	3	0.18	3	0.094	2	0.069	4	0.11	4	0.2	4	0.13	3	0.094
Cytidine deaminase OS=Homo sapiens GN=CDA PE=1 SV=2	P32320	16 kDa	0	0	0	0	0	0	0	0	0	0	0	0	0	0	0	0	0	0	0	0	0	0	2	0.25	0	0	0	0	0	0	0	0	0	0	0	0	0	0	0	0
Cytosolic non-specific dipeptidase OS=Homo sapiens GN=CNDP2 PE=1 SV=2	Q96KP4	53 kDa	3	0.072	0	0	0	0	0	0	0	0	0	0	0	0	0	0	3	0.072	0	0	0	0	0	0	0	0	0	0	0	0	0	0	0	0	0	0	0	0	0	0
Deleted in malignant brain tumors 1 protein OS=Homo sapiens GN=DMBT1 PE=4 SV=1	F8WEF7	124 kDa	0	0	3	0.031	0	0	0	0	0	0	0	0	0	0	0	0	0	0	0	0	2	0.026	0	0	0	0	0	0	2	0.026	0	0	0	0	0	0	0	0	2	0.026
Desmocollin-2 OS=Homo sapiens GN=DSC2 PE=3 SV=1	F8W7U2	101 kDa	0	0	0	0	3	0.046	0	0	0	0	0	0	0	0	0	0	0	0	0	0	0	0	0	0	0	0	0	0	0	0	0	0	0	0	0	0	0	0	0	0
Desmoglein-3 OS=Homo sapiens GN=DSG3 PE=1 SV=2	P32926	108 kDa	0	0	0	0	4	0.048	3	0.042	0	0	0	0	0	0	0	0	0	0	0	0	0	0	2	0.03	0	0	0	0	4	0.055	0	0	2	0.03	5	0.068	0	0	0	0
Desmoplakin OS=Homo sapiens GN=DSP PE=1 SV=3	P15924	332 kDa	0	0	0	0	2	0.007	0	0	0	0	0	0	0	0	0	0	0	0	6	0.022	0	0	0	0	0	0	0	0	0	0	0	0	2	0.0066	0	0	2	0.0073	0	0
E-Cad/CTF1 OS=Homo sapiens GN=CDH1 PE=3 SV=1	F5GYI6	100 kDa	0	0	0	0	0	0	3	0.053	0	0	0	0	0	0	0	0	0	0	0	0	0	0	0	0	0	0	0	0	0	0	0	0	0	0	0	0	0	0	0	0
EEF1A1 protein OS=Homo sapiens GN=EEF1A1 PE=2 SV=1	Q6IQ15	48 kDa	2	0.043	0	0	0	0	0	0	0	0	2	0.048	0	0	0	0	2	0.048	0	0	0	0	0	0	0	0	0	0	0	0	0	0	0	0	0	0	0	0	0	0
EF-hand domain-containing protein D2 OS=Homo sapiens GN=EFHD2 PE=1 SV=1	Q96C19	27 kDa	0	0	0	0	3	0.13	3	0.13	0	0	4	0.17	0	0	2	0.083	0	0	0	0	0	0	0	0	0	0	0	0	2	0.083	0	0	0	0	0	0	0	0	0	0
Elafin OS=Homo sapiens GN=PI3 PE=1 SV=3	P19957	12 kDa	0	0	0	0	0	0	0	0	0	0	0	0	0	0	0	0	0	0	0	0	0	0	0	0	0	0	0	0	0	0	0	0	2	0.16	0	0	0	0	0	0
Endoplasmin OS=Homo sapiens GN=HSP90B1 PE=1 SV=1	P14625	92 kDa	0	0	0	0	0	0	0	0	0	0	0	0	0	0	0	0	2	0.03	0	0	0	0	0	0	0	0	0	0	0	0	0	0	0	0	0	0	0	0	0	0
Envoplakin OS=Homo sapiens GN=EVPL PE=1 SV=3	Q92817	232 kDa	0	0	0	0	0	0	0	0	0	0	0	0	0	0	0	0	0	0	0	0	0	0	0	0	0	0	0	0	0	0	0	0	0	0	0	0	2	0.013	0	0
Eosinophil lysophospholipase OS=Homo sapiens GN=CLC PE=1 SV=3	Q05315	16 kDa	2	0.092	0	0	0	0	2	0.092	0	0	0	0	0	0	0	0	0	0	0	0	0	0	0	0	0	0	0	0	0	0	0	0	0	0	0	0	0	0	0	0
Epididymal secretory protein E1 OS=Homo sapiens GN=NPC2 PE=1 SV=1	P61916	17 kDa	3	0.23	3	0.23	0	0	3	0.23	3	0.23	2	0.17	2	0.17	2	0.17	2	0.17	3	0.23	2	0.17	3	0.23	2	0.17	4	0.28	0	0	3	0.23	2	0.17	4	0.28	3	0.23	2	0.17
Eukaryotic translation initiation factor 6 OS=Homo sapiens GN=EIF6 PE=1 SV=1	P56537	27 kDa	0	0	0	0	0	0	0	0	0	0	0	0	0	0	0	0	0	0	0	0	0	0	0	0	0	0	0	0	2	0.098	0	0	0	0	0	0	0	0	0	0
Ezrin OS=Homo sapiens GN=EZR PE=1 SV=4	P15311	69 kDa	4	0.063	0	0	0	0	0	0	0	0	2	0.036	0	0	0	0	3	0.049	0	0	0	0	0	0	0	0	0	0	0	0	0	0	0	0	0	0	0	0	0	0
Fatty acid-binding protein, epidermal OS=Homo sapiens GN=FABP5 PE=1 SV=3	Q01469	15 kDa	6	0.58	3	0.25	0	0	6	0.58	5	0.53	5	0.42	6	0.53	3	0.36	6	0.58	4	0.36	3	0.29	6	0.58	3	0.25	4	0.41	0	0	7	0.64	6	0.58	7	0.64	6	0.58	0	0
Fibrinogen beta chain OS=Homo sapiens GN=FGB PE=1 SV=2	P02675	56 kDa	4	0.11	3	0.067	6	0.15	8	0.23	8	0.2	8	0.2	11	0.32	14	0.34	0	0	6	0.15	9	0.22	0	0	2	0.045	6	0.15	3	0.073	0	0	0	0	3	0.077	0	0	0	0
Filaggrin OS=Homo sapiens GN=FLG PE=1 SV=3	P20930	435 kDa	0	0	0	0	0	0	0	0	0	0	0	0	0	0	0	0	0	0	0	0	3	0.013	4	0.015	0	0	0	0	0	0	4	0.014	2	0.0066	5	0.022	3	0.011	0	0
Filamin A, alpha (Actin binding protein 280) OS=Homo sapiens GN=FLNA PE=2 SV=1	Q5HY54	277 kDa	0	0	2	0.0069	4	0.019	2	0.0081	0	0	0	0	0	0	8	0.035	0	0	6	0.024	0	0	0	0	2	0.0077	2	0.0077	6	0.033	0	0	0	0	0	0	0	0	2	0.01
Filamin-B OS=Homo sapiens GN=FLNB PE=4 SV=1	E7EN95	256 kDa	0	0	0	0	0	0	0	0	0	0	0	0	0	0	0	0	0	0	0	0	0	0	0	0	2	0.0087	0	0	3	0.015	0	0	0	0	0	0	0	0	0	0
Folate receptor alpha OS=Homo sapiens GN=FOLR1 PE=1 SV=3	P15328	30 kDa	0	0	0	0	0	0	0	0	0	0	0	0	2	0.086	0	0	0	0	0	0	0	0	0	0	0	0	0	0	0	0	0	0	0	0	0	0	0	0	0	0
Folate receptor gamma OS=Homo sapiens GN=FOLR3 PE=1 SV=1	P41439	28 kDa	0	0	0	0	0	0	0	0	3	0.18	0	0	0	0	3	0.18	0	0	0	0	2	0.091	6	0.32	0	0	0	0	0	0	0	0	0	0	0	0	0	0	0	0
Fructose-bisphosphate aldolase A OS=Homo sapiens GN=ALDOA PE=1 SV=2	P04075	39 kDa	10	0.26	2	0.058	2	0.06	9	0.26	6	0.18	6	0.15	5	0.15	8	0.25	7	0.21	7	0.17	3	0.077	4	0.16	2	0.058	6	0.19	6	0.15	3	0.088	0	0	7	0.18	3	0.088	0	0
Galectin-3-binding protein OS=Homo sapiens GN=LGALS3BP PE=1 SV=1	Q08380	65 kDa	0	0	0	0	0	0	4	0.077	5	0.1	0	0	10	0.21	0	0	0	0	0	0	4	0.08	0	0	0	0	2	0.044	0	0	0	0	0	0	3	0.067	0	0	0	0
Gamma-glutamylcyclotransferase OS=Homo sapiens GN=GGCT PE=1 SV=1	O75223	21 kDa	2	0.12	3	0.16	5	0.28	5	0.28	0	0	2	0.11	0	0	0	0	4	0.22	0	0	4	0.21	4	0.23	5	0.28	0	0	4	0.21	6	0.34	4	0.21	4	0.23	5	0.27	4	0.22
Ganglioside GM2 activator OS=Homo sapiens GN=GM2A PE=1 SV=4	P17900	21 kDa	0	0	0	0	2	0.088	0	0	0	0	0	0	0	0	0	0	0	0	0	0	0	0	0	0	0	0	0	0	0	0	0	0	0	0	0	0	2	0.088	0	0
GDP dissociation inhibitor 2 (Fragment) OS=Homo sapiens GN=GDI2 PE=2 SV=1	Q5SX87	30 kDa	0	0	0	0	0	0	0	0	0	0	0	0	0	0	0	0	0	0	0	0	0	0	0	0	0	0	0	0	2	0.065	0	0	0	0	0	0	0	0	0	0
Glutamine synthetase OS=Homo sapiens GN=GLUL PE=1 SV=4	P15104	42 kDa	4	0.11	0	0	0	0	0	0	0	0	0	0	0	0	0	0	0	0	0	0	0	0	0	0	0	0	0	0	0	0	0	0	0	0	0	0	0	0	0	0
Glutathione peroxidase 3 OS=Homo sapiens GN=GPX3 PE=1 SV=2	P22352	26 kDa	0	0	0	0	0	0	0	0	2	0.12	0	0	0	0	0	0	0	0	0	0	0	0	0	0	0	0	0	0	0	0	0	0	0	0	0	0	0	0	0	0
Glutathione S-transferase omega 1, isoform CRA_a OS=Homo sapiens GN=GSTO1 PE=3 SV=1	D3DRA3	25 kDa	0	0	0	0	0	0	0	0	0	0	0	0	0	0	0	0	0	0	0	0	0	0	0	0	0	0	0	0	2	0.085	0	0	0	0	0	0	0	0	0	0
Glutathione S-transferase P OS=Homo sapiens GN=GSTP1 PE=1 SV=2	P09211	23 kDa	2	0.081	0	0	0	0	0	0	0	0	0	0	2	0.14	0	0	0	0	0	0	0	0	0	0	0	0	0	0	0	0	0	0	0	0	0	0	0	0	0	0
Glyceraldehyde-3-phosphate dehydrogenase OS=Homo sapiens GN=GAPDH PE=1 SV=3	P04406	36 kDa	4	0.16	0	0	0	0	5	0.18	2	0.096	2	0.072	6	0.24	0	0	4	0.16	2	0.072	0	0	2	0.066	0	0	0	0	0	0	0	0	0	0	3	0.12	0	0	0	0
Glycogen phosphorylase, liver form OS=Homo sapiens GN=PYGL PE=1 SV=4	P06737	97 kDa	0	0	0	0	0	0	2	0.024	0	0	0	0	0	0	0	0	0	0	0	0	0	0	0	0	0	0	0	0	0	0	0	0	0	0	0	0	0	0	0	0
Granulins OS=Homo sapiens GN=GRN PE=1 SV=2	P28799	64 kDa	0	0	0	0	0	0	0	0	0	0	0	0	0	0	0	0	0	0	0	0	0	0	0	0	0	0	0	0	0	0	0	0	0	0	0	0	0	0	2	0.049
Haptoglobin OS=Homo sapiens GN=HP PE=1 SV=1	P00738	45 kDa	9	0.26	0	0	2	0.062	9	0.24	10	0.27	9	0.25	9	0.3	11	0.3	4	0.12	5	0.1	5	0.12	2	0.064	7	0.14	4	0.1	0	0	4	0.1	0	0	6	0.16	0	0	0	0
HCG2043033, isoform CRA_a OS=Homo sapiens GN=LYNX1 PE=4 SV=1	G3XAC2	14 kDa	0	0	0	0	0	0	0	0	0	0	0	0	0	0	0	0	0	0	0	0	0	0	0	0	0	0	0	0	0	0	0	0	0	0	2	0.18	0	0	0	0
HCG2044781 OS=Homo sapiens GN=TMEM189 PE=4 SV=1	G3V2F7	42 kDa	0	0	0	0	0	0	0	0	0	0	0	0	0	0	0	0	0	0	0	0	0	0	0	0	2	0.051	0	0	0	0	0	0	0	0	0	0	0	0	0	0
Heat shock 70 kDa protein 1A/1B OS=Homo sapiens GN=HSPA1A PE=1 SV=5	P08107	70 kDa	9	0.16	0	0	0	0	7	0.13	4	0.062	2	0.034	2	0.086	2	0.031	2	0.07	5	0.073	0	0	2	0.03	0	0	2	0.028	0	0	0	0	0	0	0	0	0	0	0	0
Heat shock cognate 71 kDa protein OS=Homo sapiens GN=HSPA8 PE=1 SV=1	P11142	71 kDa	7	0.14	3	0.039	4	0.054	4	0.098	0	0	4	0.059	5	0.079	0	0	4	0.08	3	0.057	0	0	0	0	4	0.054	0	0	2	0.05	2	0.026	0	0	2	0.026	0	0	0	0
Heat shock protein beta-1 OS=Homo sapiens GN=HSPB1 PE=1 SV=2	P04792	23 kDa	0	0	2	0.054	0	0	0	0	0	0	0	0	0	0	0	0	0	0	3	0.15	0	0	5	0.23	0	0	0	0	0	0	5	0.2	2	0.1	2	0.093	5	0.2	0	0
Heat shock protein HSP 90-beta OS=Homo sapiens GN=HSP90AB1 PE=1 SV=4	P08238	83 kDa	3	0.05	0	0	0	0	0	0	0	0	0	0	2	0.033	0	0	3	0.05	0	0	0	0	0	0	0	0	0	0	0	0	0	0	0	0	0	0	2	0.029	0	0
Hemoglobin subunit alpha OS=Homo sapiens GN=HBA1 PE=1 SV=2	P69905	15 kDa	2	0.17	0	0	0	0	0	0	0	0	0	0	4	0.37	0	0	0	0	0	0	0	0	0	0	0	0	0	0	0	0	0	0	0	0	2	0.17	0	0	0	0
Hemoglobin subunit beta OS=Homo sapiens GN=HBB PE=1 SV=2	P68871	16 kDa	6	0.46	0	0	0	0	3	0.24	4	0.32	2	0.15	11	0.83	0	0	0	0	0	0	5	0.37	0	0	3	0.25	3	0.2	0	0	7	0.59	0	0	6	0.46	0	0	0	0
Hemoglobin subunit delta OS=Homo sapiens GN=HBD PE=1 SV=2	P02042	16 kDa	0	0	0	0	0	0	0	0	0	0	0	0	4	0.77	0	0	0	0	0	0	0	0	0	0	0	0	0	0	0	0	0	0	0	0	0	0	0	0	0	0
Hemoglobin subunit gamma-2 OS=Homo sapiens GN=HBG2 PE=1 SV=2	P69892	16 kDa	0	0	0	0	0	0	0	0	0	0	0	0	3	0.3	0	0	0	0	0	0	0	0	0	0	0	0	0	0	0	0	0	0	0	0	0	0	0	0	0	0
Hemopexin OS=Homo sapiens GN=HPX PE=1 SV=2	P02790	52 kDa	6	0.13	2	0.032	3	0.052	6	0.12	8	0.18	5	0.12	9	0.24	6	0.15	4	0.084	4	0.074	4	0.082	3	0.074	3	0.069	3	0.067	5	0.11	2	0.039	0	0	5	0.11	0	0	0	0
High mobility group protein B1 (Fragment) OS=Homo sapiens GN=HMGB1 PE=2 SV=1	Q5T7C6	19 kDa	0	0	0	0	0	0	2	0.2	0	0	2	0.14	0	0	0	0	0	0	3	0.25	0	0	0	0	0	0	0	0	0	0	0	0	0	0	0	0	0	0	0	0
High mobility group protein B2 OS=Homo sapiens GN=HMGB2 PE=1 SV=2	P26583	24 kDa	2	0.11	0	0	0	0	3	0.15	0	0	2	0.11	0	0	0	0	0	0	2	0.11	0	0	0	0	0	0	0	0	0	0	0	0	0	0	0	0	0	0	0	0
Histidine-rich glycoprotein OS=Homo sapiens GN=HRG PE=1 SV=1	P04196	60 kDa	3	0.057	0	0	0	0	0	0	0	0	5	0.09	7	0.15	5	0.1	0	0	0	0	0	0	0	0	0	0	0	0	0	0	0	0	0	0	0	0	0	0	0	0
Histone H1.4 OS=Homo sapiens GN=HIST1H1E PE=1 SV=2	P10412	22 kDa	0	0	0	0	0	0	0	0	0	0	0	0	0	0	0	0	2	0.11	0	0	0	0	0	0	0	0	0	0	0	0	0	0	0	0	0	0	0	0	0	0
Histone H1.5 OS=Homo sapiens GN=HIST1H1B PE=1 SV=3	P16401	23 kDa	0	0	0	0	0	0	0	0	0	0	0	0	0	0	0	0	2	0.1	0	0	0	0	0	0	0	0	0	0	0	0	0	0	0	0	0	0	0	0	0	0
Histone H2B type 1-L OS=Homo sapiens GN=HIST1H2BL PE=1 SV=3	Q99880	14 kDa	0	0	0	0	0	0	0	0	0	0	0	0	3	0.21	0	0	0	0	2	0.13	0	0	0	0	0	0	0	0	0	0	0	0	0	0	0	0	0	0	0	0
Histone H4 OS=Homo sapiens GN=HIST1H4A PE=1 SV=2	P62805	11 kDa	0	0	0	0	0	0	2	0.17	0	0	0	0	3	0.27	0	0	0	0	2	0.17	0	0	0	0	0	0	0	0	0	0	0	0	0	0	0	0	0	0	0	0
Hornerin OS=Homo sapiens GN=HRNR PE=1 SV=2	Q86YZ3	282 kDa	0	0	0	0	0	0	0	0	0	0	0	0	0	0	0	0	2	0.012	0	0	0	0	0	0	0	0	0	0	0	0	0	0	0	0	0	0	0	0	0	0
Ig alpha-1 chain C region OS=Homo sapiens GN=IGHA1 PE=1 SV=2	P01876	38 kDa	5	0.17	6	0.17	0	0	5	0.17	5	0.17	5	0.17	7	0.22	7	0.22	5	0.18	5	0.15	4	0.13	6	0.17	4	0.12	6	0.18	5	0.17	5	0.15	4	0.12	5	0.15	2	0.076	0	0
Ig alpha-2 chain C region OS=Homo sapiens GN=IGHA2 PE=1 SV=3	P01877	37 kDa	0	0	0	0	3	0.094	0	0	0	0	0	0	2	0.28	0	0	0	0	0	0	0	0	0	0	0	0	0	0	0	0	0	0	0	0	0	0	0	0	4	0.11
Ig gamma-1 chain C region OS=Homo sapiens GN=IGHG1 PE=1 SV=1	P01857	36 kDa	3	0.26	7	0.25	4	0.21	4	0.28	9	0.33	8	0.28	10	0.43	8	0.28	8	0.28	3	0.19	7	0.26	9	0.37	9	0.37	8	0.32	7	0.22	8	0.28	7	0.25	3	0.23	2	0.18	2	0.15
Ig gamma-2 chain C region OS=Homo sapiens GN=IGHG2 PE=1 SV=2	P01859	36 kDa	0	0	0	0	0	0	2	0.19	0	0	0	0	3	0.3	3	0.26	0	0	0	0	0	0	0	0	4	0.33	0	0	0	0	0	0	0	0	0	0	0	0	0	0
Ig gamma-3 chain C region OS=Homo sapiens GN=IGHG3 PE=1 SV=2	P01860	41 kDa	8	0.23	3	0.18	6	0.17	8	0.23	4	0.23	3	0.21	5	0.33	4	0.23	3	0.21	7	0.21	4	0.17	5	0.22	4	0.21	4	0.21	3	0.21	4	0.23	2	0.15	7	0.21	6	0.18	5	0.15
Ig gamma-4 chain C region OS=Homo sapiens GN=IGHG4 PE=1 SV=1	P01861	36 kDa	4	0.25	0	0	0	0	0	0	2	0.17	0	0	0	0	0	0	0	0	0	0	0	0	0	0	0	0	0	0	2	0.17	0	0	0	0	2	0.14	0	0	0	0
Ig heavy chain V-I region V35 OS=Homo sapiens PE=1 SV=1	P23083	13 kDa	0	0	0	0	0	0	0	0	0	0	0	0	0	0	3	0.32	0	0	0	0	2	0.21	0	0	0	0	0	0	0	0	0	0	0	0	0	0	0	0	0	0
Ig heavy chain V-III region BRO OS=Homo sapiens PE=1 SV=1	P01766	13 kDa	2	0.25	2	0.25	0	0	2	0.25	2	0.25	2	0.25	2	0.25	2	0.25	2	0.25	2	0.25	2	0.25	2	0.25	0	0	2	0.25	2	0.25	2	0.25	2	0.25	2	0.25	2	0.25	2	0.25
Ig heavy chain V-III region GAL OS=Homo sapiens PE=1 SV=1	P01781	13 kDa	2	0.22	0	0	0	0	0	0	0	0	0	0	0	0	0	0	0	0	0	0	0	0	0	0	0	0	0	0	0	0	0	0	0	0	0	0	0	0	0	0
Ig heavy chain V-III region TIL OS=Homo sapiens PE=1 SV=1	P01765	12 kDa	2	0.26	2	0.26	0	0	2	0.26	2	0.26	2	0.26	2	0.26	2	0.26	0	0	2	0.26	2	0.26	2	0.26	0	0	2	0.26	0	0	2	0.26	0	0	2	0.26	0	0	0	0
Ig kappa chain C region OS=Homo sapiens GN=IGKC PE=1 SV=1	P01834	12 kDa	3	0.52	2	0.36	3	0.52	2	0.36	3	0.52	2	0.33	4	0.65	4	0.65	2	0.33	0	0	4	0.65	4	0.65	3	0.49	3	0.49	3	0.52	3	0.52	2	0.33	3	0.52	2	0.33	2	0.36
Ig kappa chain V-I region AG OS=Homo sapiens PE=1 SV=1	P01593	12 kDa	0	0	0	0	0	0	0	0	0	0	0	0	2	0.31	0	0	0	0	0	0	0	0	0	0	0	0	0	0	0	0	0	0	0	0	0	0	0	0	0	0
Ig kappa chain V-I region EU OS=Homo sapiens PE=1 SV=1	P01598	12 kDa	3	0.32	0	0	2	0.27	3	0.32	3	0.32	3	0.32	3	0.32	3	0.32	3	0.32	3	0.32	2	0.27	3	0.32	2	0.27	2	0.27	3	0.32	2	0.27	3	0.32	2	0.16	0	0	0	0
Ig kappa chain V-I region WAT OS=Homo sapiens PE=1 SV=1	P80362	12 kDa	0	0	0	0	0	0	0	0	0	0	0	0	0	0	0	0	0	0	0	0	0	0	0	0	0	0	0	0	0	0	0	0	0	0	0	0	2	0.22	2	0.22
Ig kappa chain V-III region B6 OS=Homo sapiens PE=1 SV=1	P01619	12 kDa	0	0	2	0.23	0	0	0	0	2	0.23	0	0	0	0	0	0	0	0	0	0	0	0	0	0	0	0	0	0	0	0	0	0	0	0	0	0	0	0	0	0
Ig kappa chain V-III region VH (Fragment) OS=Homo sapiens PE=4 SV=1	P04434	13 kDa	0	0	0	0	0	0	0	0	0	0	0	0	2	0.23	2	0.23	2	0.13	0	0	0	0	0	0	0	0	0	0	0	0	0	0	0	0	0	0	0	0	0	0
Ig kappa chain V-III region WOL OS=Homo sapiens PE=1 SV=1	P01623	12 kDa	3	0.31	0	0	3	0.31	3	0.31	0	0	2	0.25	2	0.25	3	0.31	0	0	3	0.31	2	0.23	2	0.23	3	0.31	2	0.23	3	0.31	2	0.15	0	0	3	0.31	0	0	2	0.23
Ig lambda chain V region 4A OS=Homo sapiens PE=4 SV=1	P04211	12 kDa	0	0	0	0	0	0	0	0	0	0	0	0	0	0	0	0	0	0	0	0	0	0	0	0	2	0.14	0	0	0	0	0	0	0	0	0	0	0	0	0	0
Ig lambda chain V-III region LOI OS=Homo sapiens PE=1 SV=1	P80748	12 kDa	2	0.23	0	0	0	0	0	0	0	0	0	0	0	0	2	0.23	0	0	0	0	0	0	0	0	2	0.15	0	0	2	0.23	0	0	0	0	0	0	0	0	0	0
Ig lambda chain V-III region SH OS=Homo sapiens PE=1 SV=1	P01714	11 kDa	0	0	2	0.18	0	0	0	0	0	0	0	0	3	0.34	2	0.25	0	0	2	0.18	0	0	0	0	0	0	0	0	0	0	0	0	0	0	0	0	0	0	0	0
Ig lambda-3 chain C regions OS=Homo sapiens GN=IGLC3 PE=1 SV=1	P0CG06	11 kDa	2	0.42	2	0.32	3	0.42	3	0.42	3	0.42	0	0	4	0.56	4	0.56	2	0.27	3	0.42	0	0	4	0.56	4	0.56	4	0.56	2	0.42	3	0.42	0	0	3	0.42	3	0.42	3	0.42
IgGFc-binding protein OS=Homo sapiens GN=FCGBP PE=1 SV=3	Q9Y6R7	572 kDa	4	0.0085	27	0.062	22	0.052	36	0.095	26	0.061	34	0.077	45	0.13	21	0.052	35	0.08	13	0.026	8	0.018	27	0.075	20	0.054	6	0.017	21	0.047	22	0.051	24	0.049	0	0	4	0.0085	22	0.049
Immunoglobulin J chain OS=Homo sapiens GN=IGJ PE=1 SV=4	P01591	18 kDa	3	0.21	3	0.23	5	0.34	4	0.28	2	0.14	5	0.34	3	0.2	4	0.25	4	0.28	3	0.19	3	0.19	3	0.2	0	0	0	0	5	0.34	4	0.28	3	0.2	5	0.34	2	0.14	2	0.14
Immunoglobulin lambda-like polypeptide 5 OS=Homo sapiens GN=IGLL5 PE=2 SV=2	B9A064	23 kDa	3	0.2	0	0	0	0	2	0.2	2	0.2	3	0.2	2	0.27	2	0.27	0	0	2	0.2	3	0.2	2	0.27	2	0.27	0	0	3	0.2	2	0.2	3	0.2	2	0.2	0	0	0	0
Insulin-like growth factor-binding protein 4 OS=Homo sapiens GN=IGFBP4 PE=1 SV=2	P22692	28 kDa	0	0	0	0	0	0	0	0	3	0.15	0	0	0	0	0	0	0	0	2	0.085	0	0	0	0	0	0	2	0.085	0	0	0	0	0	0	0	0	0	0	0	0
Insulin-like growth factor-binding protein 7 OS=Homo sapiens GN=IGFBP7 PE=2 SV=1	B4E1N2	29 kDa	0	0	0	0	0	0	0	0	2	0.097	0	0	0	0	0	0	2	0.11	0	0	0	0	0	0	0	0	0	0	0	0	0	0	0	0	0	0	0	0	0	0
Integrin alpha-M OS=Homo sapiens GN=ITGAM PE=1 SV=2	P11215	127 kDa	0	0	0	0	0	0	0	0	0	0	0	0	0	0	0	0	0	0	0	0	2	0.016	0	0	0	0	0	0	2	0.016	0	0	0	0	0	0	0	0	0	0
Integrin beta-2 OS=Homo sapiens GN=ITGB2 PE=1 SV=2	P05107	85 kDa	0	0	0	0	0	0	0	0	0	0	0	0	0	0	0	0	0	0	0	0	0	0	0	0	5	0.07	2	0.03	0	0	0	0	0	0	0	0	0	0	4	0.06
Inter-alpha (Globulin) inhibitor H2 OS=Homo sapiens GN=ITIH2 PE=2 SV=1	Q5T985	105 kDa	4	0.051	0	0	0	0	0	0	3	0.035	0	0	6	0.067	0	0	0	0	0	0	0	0	0	0	0	0	0	0	0	0	0	0	0	0	0	0	0	0	0	0
Interleukin-1 receptor antagonist protein OS=Homo sapiens GN=IL1RN PE=1 SV=1	P18510	20 kDa	0	0	0	0	0	0	0	0	0	0	0	0	0	0	0	0	0	0	0	0	0	0	0	0	2	0.15	0	0	2	0.079	0	0	0	0	0	0	0	0	0	0
Interleukin-36 gamma OS=Homo sapiens GN=IL36G PE=1 SV=1	Q9NZH8	19 kDa	0	0	0	0	0	0	0	0	0	0	0	0	0	0	0	0	0	0	0	0	0	0	0	0	0	0	0	0	2	0.13	0	0	0	0	0	0	0	0	0	0
Involucrin OS=Homo sapiens GN=IVL PE=1 SV=2	P07476	68 kDa	11	0.25	0	0	0	0	0	0	15	0.37	0	0	5	0.099	0	0	10	0.23	4	0.075	12	0.27	13	0.32	0	0	0	0	0	0	12	0.24	10	0.21	14	0.34	13	0.27	8	0.18
Isocitrate dehydrogenase [NADP] cytoplasmic OS=Homo sapiens GN=IDH1 PE=1 SV=2	O75874	47 kDa	3	0.089	0	0	0	0	0	0	0	0	0	0	0	0	0	0	3	0.07	0	0	0	0	0	0	0	0	0	0	0	0	0	0	0	0	0	0	0	0	0	0
Isoform 1 of Vinculin OS=Homo sapiens GN=VCL	P18206-2	117 kDa	0	0	6	0.06	5	0.052	10	0.12	0	0	3	0.036	0	0	0	0	0	0	9	0.091	0	0	3	0.034	6	0.062	0	0	10	0.1	4	0.043	12	0.13	2	0.023	6	0.061	0	0
Isoform 2 of Adenylyl cyclase-associated protein 1 OS=Homo sapiens GN=CAP1	Q01518-2	52 kDa	6	0.15	0	0	0	0	5	0.13	3	0.072	2	0.044	2	0.044	3	0.072	0	0	3	0.061	0	0	0	0	0	0	0	0	0	0	0	0	0	0	0	0	0	0	0	0
Isoform 2 of Annexin A2 OS=Homo sapiens GN=ANXA2	P07355-2	40 kDa	14	0.36	11	0.3	0	0	17	0.46	8	0.22	9	0.25	13	0.38	4	0.14	9	0.22	8	0.22	8	0.23	16	0.43	14	0.37	12	0.31	11	0.3	16	0.42	13	0.35	19	0.51	15	0.39	12	0.29
Isoform 2 of Extracellular matrix protein 1 OS=Homo sapiens GN=ECM1	Q16610-2	46 kDa	3	0.087	0	0	0	0	4	0.12	3	0.092	0	0	0	0	0	0	0	0	2	0.048	0	0	0	0	0	0	0	0	0	0	0	0	0	0	0	0	0	0	0	0
Isoform 2 of Fibrinogen alpha chain OS=Homo sapiens GN=FGA	P02671-2	70 kDa	0	0	0	0	0	0	2	0.033	3	0.045	3	0.045	5	0.07	2	0.033	2	0.033	5	0.098	2	0.033	4	0.085	3	0.076	3	0.073	0	0	0	0	0	0	3	0.065	0	0	0	0
Isoform 2 of Gelsolin OS=Homo sapiens GN=GSN	P06396-2	81 kDa	7	0.1	4	0.048	7	0.1	7	0.1	7	0.1	7	0.1	9	0.19	6	0.09	3	0.052	6	0.089	4	0.056	0	0	0	0	0	0	4	0.066	0	0	0	0	3	0.047	0	0	0	0
Isoform 2 of Glucose-6-phosphate isomerase OS=Homo sapiens GN=GPI	P06744-2	64 kDa	5	0.083	0	0	0	0	2	0.039	2	0.039	0	0	2	0.056	0	0	0	0	2	0.039	0	0	0	0	0	0	0	0	0	0	0	0	0	0	0	0	0	0	0	0
Isoform 2 of Ig mu chain C region OS=Homo sapiens GN=IGHM	P01871-2	52 kDa	6	0.15	0	0	2	0.066	6	0.16	5	0.14	4	0.11	9	0.22	6	0.17	0	0	3	0.082	5	0.14	2	0.066	4	0.12	4	0.11	0	0	2	0.066	0	0	4	0.11	0	0	0	0
Isoform 2 of Sulfhydryl oxidase 1 OS=Homo sapiens GN=QSOX1	O00391-2	67 kDa	0	0	2	0.038	0	0	4	0.068	2	0.033	0	0	4	0.089	0	0	3	0.055	5	0.084	0	0	2	0.035	4	0.089	2	0.038	3	0.055	5	0.081	4	0.075	5	0.081	5	0.084	3	0.051
Isoform 2 of Tropomyosin alpha-4 chain OS=Homo sapiens GN=TPM4	P67936-2	33 kDa	0	0	0	0	3	0.11	2	0.2	0	0	4	0.11	0	0	0	0	0	0	0	0	0	0	0	0	4	0.14	0	0	2	0.074	5	0.16	5	0.14	0	0	3	0.11	0	0
Isoform 3 of Alpha-actinin-1 OS=Homo sapiens GN=ACTN1	P12814-3	106 kDa	0	0	3	0.031	3	0.034	0	0	3	0.039	0	0	2	0.028	2	0.066	0	0	5	0.057	0	0	0	0	0	0	0	0	2	0.023	0	0	0	0	0	0	0	0	3	0.034
Isoform 3 of Glycodelin OS=Homo sapiens GN=PAEP	P09466-3	10 kDa	0	0	0	0	0	0	0	0	2	0.26	0	0	4	0.52	0	0	0	0	0	0	0	0	0	0	0	0	0	0	0	0	0	0	0	0	0	0	0	0	0	0
Isoform 3 of L-lactate dehydrogenase A chain OS=Homo sapiens GN=LDHA	P00338-3	40 kDa	6	0.16	3	0.066	0	0	5	0.13	4	0.11	0	0	4	0.12	0	0	6	0.15	4	0.11	0	0	0	0	0	0	0	0	2	0.058	0	0	0	0	2	0.064	0	0	0	0
Isoform 4 of Extracellular matrix protein 1 OS=Homo sapiens GN=ECM1	Q16610-4	64 kDa	0	0	0	0	0	0	0	0	0	0	0	0	0	0	0	0	4	0.085	0	0	0	0	5	0.11	3	0.051	0	0	0	0	8	0.17	6	0.12	8	0.16	5	0.1	0	0
Isoform 4 of Zinc finger protein 185 OS=Homo sapiens GN=ZNF185	O15231-4	67 kDa	0	0	0	0	0	0	0	0	0	0	0	0	0	0	0	0	0	0	0	0	0	0	3	0.073	0	0	0	0	0	0	5	0.11	3	0.06	0	0	5	0.11	0	0
Isoform 5 of Clusterin OS=Homo sapiens GN=CLU	P10909-5	54 kDa	3	0.07	0	0	0	0	4	0.098	8	0.16	2	0.05	11	0.26	0	0	8	0.14	3	0.072	0	0	4	0.087	0	0	2	0.057	0	0	0	0	3	0.059	8	0.16	0	0	0	0
Isoform 7 of Calpastatin OS=Homo sapiens GN=CAST	P20810-7	83 kDa	2	0.034	0	0	0	0	2	0.045	2	0.045	0	0	0	0	0	0	0	0	0	0	0	0	0	0	0	0	0	0	0	0	2	0.034	0	0	0	0	0	0	0	0
Isoform 9 of Fibronectin OS=Homo sapiens GN=FN1	P02751-9	247 kDa	0	0	0	0	0	0	0	0	0	0	0	0	0	0	5	0.031	0	0	3	0.018	3	0.018	0	0	2	0.015	2	0.013	0	0	0	0	0	0	0	0	0	0	0	0
Isoform C of Fibulin-1 OS=Homo sapiens GN=FBLN1	P23142-4	74 kDa	0	0	0	0	2	0.04	0	0	2	0.029	0	0	13	0.25	0	0	2	0.029	3	0.051	0	0	5	0.072	0	0	4	0.067	0	0	5	0.072	3	0.041	0	0	0	0	0	0
Isoform Gamma-A of Fibrinogen gamma chain OS=Homo sapiens GN=FGG	P02679-2	49 kDa	4	0.11	0	0	3	0.073	5	0.13	6	0.16	8	0.18	9	0.22	11	0.24	2	0.059	6	0.15	7	0.16	0	0	0	0	4	0.098	2	0.05	0	0	0	0	4	0.11	0	0	0	0
Isoform LMW of Kininogen-1 OS=Homo sapiens GN=KNG1	P01042-2	48 kDa	6	0.15	0	0	0	0	4	0.11	6	0.15	2	0.047	6	0.19	2	0.054	2	0.059	3	0.073	0	0	3	0.073	2	0.054	2	0.054	0	0	0	0	0	0	0	0	0	0	0	0
Isoform long of Serine protease inhibitor Kazal-type 5 OS=Homo sapiens GN=SPINK5	Q9NQ38-3	124 kDa	0	0	5	0.042	0	0	0	0	3	0.039	0	0	0	0	0	0	3	0.03	0	0	3	0.027	10	0.12	2	0.02	4	0.047	0	0	12	0.11	7	0.059	5	0.045	4	0.034	0	0
Isoform M1 of Pyruvate kinase isozymes M1/M2 OS=Homo sapiens GN=PKM2	P14618-2	58 kDa	0	0	0	0	0	0	0	0	4	0.083	4	0.1	13	0.32	0	0	0	0	2	0.045	0	0	0	0	0	0	2	0.055	10	0.23	0	0	0	0	0	0	0	0	0	0
Isoform Sap-mu-9 of Proactivator polypeptide OS=Homo sapiens GN=PSAP	P07602-3	58 kDa	0	0	3	0.053	0	0	2	0.038	0	0	0	0	0	0	0	0	2	0.038	3	0.053	0	0	0	0	0	0	0	0	0	0	0	0	0	0	0	0	0	0	0	0
Isoform Smooth muscle of Myosin light polypeptide 6 OS=Homo sapiens GN=MYL6	P60660-2	17 kDa	2	0.14	0	0	0	0	2	0.14	0	0	3	0.21	0	0	2	0.14	0	0	2	0.14	0	0	0	0	0	0	0	0	0	0	0	0	0	0	0	0	0	0	0	0
Kallikrein-10 OS=Homo sapiens GN=KLK10 PE=1 SV=3	O43240	30 kDa	0	0	3	0.13	0	0	0	0	0	0	0	0	0	0	0	0	0	0	0	0	0	0	3	0.14	2	0.094	0	0	0	0	4	0.2	5	0.18	5	0.18	4	0.17	2	0.076
Kallikrein-11 OS=Homo sapiens GN=KLK11 PE=1 SV=2	Q9UBX7	31 kDa	0	0	0	0	0	0	0	0	0	0	0	0	0	0	0	0	0	0	0	0	0	0	0	0	0	0	0	0	0	0	0	0	0	0	0	0	2	0.06	0	0
Kallikrein-13 OS=Homo sapiens GN=KLK13 PE=1 SV=1	Q9UKR3	31 kDa	0	0	4	0.18	2	0.079	3	0.14	0	0	0	0	0	0	0	0	2	0.083	3	0.14	0	0	2	0.097	4	0.18	4	0.18	6	0.21	4	0.18	3	0.12	4	0.18	4	0.18	3	0.14
Kallikrein-6 OS=Homo sapiens GN=KLK6 PE=1 SV=1	Q92876	27 kDa	0	0	0	0	2	0.12	5	0.28	0	0	0	0	0	0	0	0	0	0	2	0.12	0	0	0	0	4	0.23	2	0.12	4	0.2	3	0.15	2	0.12	2	0.12	3	0.15	2	0.12
Kallikrein-7 OS=Homo sapiens GN=KLK7 PE=1 SV=1	P49862	28 kDa	0	0	0	0	0	0	2	0.099	0	0	0	0	0	0	0	0	0	0	0	0	0	0	0	0	0	0	2	0.12	0	0	0	0	0	0	0	0	0	0	0	0
Keratin, type I cuticular Ha3-II OS=Homo sapiens GN=KRT33B PE=2 SV=3	Q14525	46 kDa	0	0	0	0	0	0	0	0	0	0	0	0	0	0	0	0	0	0	0	0	4	0.11	0	0	0	0	0	0	0	0	0	0	0	0	0	0	0	0	0	0
Keratin, type I cytoskeletal 10 OS=Homo sapiens GN=KRT10 PE=1 SV=6	P13645	59 kDa	2	0.05	7	0.17	10	0.22	9	0.2	3	0.077	12	0.2	0	0	6	0.16	5	0.14	13	0.21	17	0.32	13	0.27	8	0.18	12	0.21	11	0.22	10	0.19	8	0.18	8	0.19	8	0.18	12	0.26
Keratin, type I cytoskeletal 13 OS=Homo sapiens GN=KRT13 PE=1 SV=4	P13646	50 kDa	4	0.094	17	0.27	19	0.3	12	0.24	14	0.26	3	0.1	10	0.21	18	0.3	16	0.29	19	0.34	12	0.26	21	0.4	17	0.34	8	0.19	21	0.42	19	0.39	19	0.31	13	0.28	20	0.39	15	0.28
Keratin, type I cytoskeletal 14 OS=Homo sapiens GN=KRT14 PE=1 SV=4	P02533	52 kDa	0	0	0	0	0	0	0	0	0	0	0	0	0	0	3	0.16	2	0.14	2	0.19	0	0	2	0.23	2	0.18	2	0.1	2	0.21	5	0.23	3	0.17	4	0.19	2	0.17	0	0
Keratin, type I cytoskeletal 15 OS=Homo sapiens GN=KRT15 PE=1 SV=3	P19012	49 kDa	0	0	2	0.2	0	0	0	0	0	0	0	0	0	0	0	0	0	0	0	0	0	0	0	0	0	0	0	0	0	0	0	0	0	0	0	0	2	0.21	0	0
Keratin, type I cytoskeletal 16 OS=Homo sapiens GN=KRT16 PE=1 SV=4	P08779	51 kDa	0	0	0	0	3	0.18	0	0	0	0	0	0	0	0	0	0	0	0	3	0.19	0	0	7	0.29	5	0.2	0	0	4	0.21	0	0	0	0	0	0	0	0	3	0.19
Keratin, type I cytoskeletal 9 OS=Homo sapiens GN=KRT9 PE=1 SV=3	P35527	62 kDa	3	0.083	5	0.13	6	0.13	5	0.12	3	0.083	9	0.18	0	0	5	0.13	12	0.16	8	0.18	10	0.21	10	0.2	6	0.15	9	0.18	9	0.18	13	0.23	8	0.14	13	0.23	6	0.12	8	0.17
Keratin, type II cuticular Hb3 OS=Homo sapiens GN=KRT83 PE=1 SV=2	P78385	54 kDa	0	0	0	0	0	0	0	0	0	0	0	0	0	0	0	0	0	0	0	0	2	0.063	0	0	0	0	0	0	0	0	0	0	0	0	0	0	0	0	0	0
Keratin, type II cytoskeletal 1 OS=Homo sapiens GN=KRT1 PE=1 SV=6	P04264	66 kDa	5	0.084	11	0.18	9	0.16	8	0.14	7	0.12	10	0.17	4	0.073	8	0.15	13	0.22	11	0.2	12	0.19	17	0.3	7	0.14	13	0.2	14	0.24	14	0.22	10	0.19	17	0.3	11	0.18	8	0.15
Keratin, type II cytoskeletal 2 epidermal OS=Homo sapiens GN=KRT2 PE=1 SV=2	P35908	65 kDa	0	0	0	0	0	0	2	0.07	0	0	4	0.094	0	0	0	0	3	0.097	11	0.25	2	0.069	7	0.22	0	0	5	0.16	3	0.1	7	0.16	2	0.066	5	0.12	2	0.053	3	0.12
Keratin, type II cytoskeletal 4 OS=Homo sapiens GN=KRT4 PE=1 SV=4	P19013	57 kDa	0	0	7	0.13	7	0.11	3	0.062	5	0.11	0	0	0	0	9	0.16	9	0.21	14	0.27	4	0.071	11	0.22	4	0.073	0	0	8	0.16	18	0.31	13	0.25	8	0.18	18	0.32	7	0.13
Keratin, type II cytoskeletal 5 OS=Homo sapiens GN=KRT5 PE=3 SV=1	E7EU87	59 kDa	0	0	5	0.17	5	0.19	0	0	4	0.16	0	0	0	0	6	0.21	6	0.18	7	0.22	4	0.15	8	0.26	4	0.21	2	0.12	8	0.24	9	0.23	8	0.22	2	0.095	9	0.26	4	0.13
Keratin, type II cytoskeletal 6A OS=Homo sapiens GN=KRT6A PE=1 SV=3	P02538	60 kDa	3	0.05	2	0.17	16	0.22	12	0.2	13	0.21	0	0	7	0.12	2	0.24	17	0.27	19	0.33	12	0.22	19	0.35	20	0.34	11	0.2	18	0.29	15	0.28	17	0.31	10	0.19	20	0.36	13	0.22
Keratin, type II cytoskeletal 6B OS=Homo sapiens GN=KRT6B PE=1 SV=5	P04259	60 kDa	0	0	13	0.19	3	0.23	2	0.2	0	0	4	0.076	0	0	15	0.25	2	0.25	0	0	0	0	0	0	2	0.32	0	0	2	0.29	0	0	5	0.31	0	0	4	0.34	0	0
Keratin, type II cytoskeletal 6C OS=Homo sapiens GN=KRT6C PE=3 SV=2	E7EQV7	58 kDa	0	0	0	0	0	0	0	0	0	0	0	0	0	0	0	0	0	0	0	0	0	0	2	0.36	0	0	0	0	2	0.3	0	0	0	0	0	0	0	0	0	0
Keratin, type II cytoskeletal 78 OS=Homo sapiens GN=KRT78 PE=2 SV=2	Q8N1N4	57 kDa	0	0	0	0	0	0	0	0	0	0	0	0	0	0	0	0	2	0.054	0	0	0	0	0	0	0	0	0	0	0	0	2	0.081	4	0.12	0	0	0	0	0	0
Lactotransferrin OS=Homo sapiens GN=LTF PE=1 SV=6	P02788	78 kDa	22	0.37	22	0.36	22	0.36	29	0.49	31	0.49	21	0.35	23	0.4	27	0.43	25	0.4	30	0.46	23	0.37	21	0.36	20	0.34	22	0.37	24	0.4	11	0.2	14	0.25	24	0.39	9	0.15	16	0.26
Lamin-B1 OS=Homo sapiens GN=LMNB1 PE=1 SV=2	P20700	66 kDa	0	0	0	0	0	0	0	0	0	0	0	0	0	0	0	0	0	0	6	0.11	0	0	0	0	0	0	0	0	0	0	0	0	0	0	0	0	0	0	0	0
Leucine-rich alpha-2-glycoprotein OS=Homo sapiens GN=LRG1 PE=2 SV=1	B4E1I8	36 kDa	0	0	0	0	2	0.055	2	0.048	3	0.07	0	0	3	0.082	2	0.052	2	0.052	0	0	3	0.085	0	0	5	0.16	0	0	3	0.082	0	0	0	0	2	0.048	0	0	2	0.052
Leukocyte elastase inhibitor OS=Homo sapiens GN=SERPINB1 PE=1 SV=1	P30740	43 kDa	13	0.28	5	0.11	7	0.17	7	0.17	5	0.11	5	0.11	7	0.18	4	0.087	7	0.16	6	0.13	5	0.11	4	0.09	6	0.21	5	0.14	8	0.19	6	0.14	4	0.087	8	0.19	6	0.14	6	0.13
Leukotriene A-4 hydrolase OS=Homo sapiens GN=LTA4H PE=1 SV=2	P09960	69 kDa	0	0	0	0	0	0	3	0.059	0	0	0	0	0	0	0	0	0	0	0	0	0	0	0	0	0	0	0	0	0	0	0	0	0	0	0	0	0	0	0	0
Ly6/PLAUR domain-containing protein 3 OS=Homo sapiens GN=LYPD3 PE=4 SV=1	E7ET82	31 kDa	3	0.12	2	0.099	2	0.099	3	0.12	2	0.099	2	0.099	2	0.099	2	0.099	0	0	2	0.099	2	0.099	3	0.12	2	0.099	3	0.12	2	0.099	3	0.12	0	0	3	0.12	3	0.12	3	0.12
Lysosome-associated membrane glycoprotein 2 OS=Homo sapiens GN=LAMP2 PE=2 SV=1	B4E2S7	40 kDa	0	0	0	0	0	0	0	0	0	0	0	0	0	0	0	0	0	0	0	0	0	0	0	0	0	0	0	0	0	0	2	0.047	0	0	0	0	0	0	0	0
Lysozyme C OS=Homo sapiens GN=LYZ PE=1 SV=1	P61626	17 kDa	2	0.095	4	0.23	4	0.23	4	0.23	3	0.18	3	0.18	2	0.095	2	0.13	2	0.13	2	0.1	3	0.18	2	0.13	4	0.34	3	0.18	3	0.18	3	0.18	4	0.23	3	0.15	2	0.13	3	0.18
Macrophage-capping protein OS=Homo sapiens GN=CAPG PE=1 SV=2	P40121	38 kDa	0	0	0	0	2	0.072	2	0.072	2	0.072	2	0.072	2	0.072	2	0.072	2	0.069	0	0	0	0	0	0	0	0	0	0	4	0.11	0	0	0	0	0	0	0	0	0	0
Maltase-glucoamylase, intestinal OS=Homo sapiens GN=MGAM PE=4 SV=1	E7ER45	312 kDa	0	0	0	0	0	0	0	0	0	0	0	0	0	0	0	0	0	0	0	0	0	0	0	0	0	0	0	0	0	0	0	0	0	0	0	0	0	0	2	0.0091
Mammaglobin-B OS=Homo sapiens GN=SCGB2A1 PE=1 SV=1	O75556	11 kDa	0	0	0	0	0	0	3	0.31	3	0.31	0	0	0	0	0	0	3	0.31	0	0	0	0	0	0	0	0	0	0	0	0	0	0	0	0	0	0	0	0	0	0
Matrilysin OS=Homo sapiens GN=MMP7 PE=1 SV=1	P09237	30 kDa	0	0	0	0	0	0	0	0	0	0	0	0	4	0.15	0	0	0	0	0	0	0	0	0	0	0	0	0	0	0	0	0	0	0	0	0	0	0	0	0	0
Matrix metalloproteinase-9 OS=Homo sapiens GN=MMP9 PE=1 SV=3	P14780	78 kDa	5	0.079	8	0.1	9	0.13	11	0.17	8	0.13	10	0.16	2	0.034	12	0.17	0	0	11	0.16	6	0.099	2	0.037	3	0.034	3	0.061	10	0.14	0	0	0	0	0	0	0	0	3	0.031
Megakaryocyte-potentiating factor OS=Homo sapiens GN=MSLN PE=4 SV=1	H3BMA1	67 kDa	0	0	0	0	0	0	0	0	0	0	0	0	2	0.041	0	0	0	0	0	0	0	0	0	0	0	0	0	0	0	0	0	0	0	0	0	0	0	0	0	0
Metalloproteinase inhibitor 1 OS=Homo sapiens GN=TIMP1 PE=2 SV=1	Q5H9A7	16 kDa	2	0.15	3	0.22	2	0.16	3	0.22	3	0.22	2	0.16	0	0	0	0	3	0.22	4	0.27	0	0	3	0.28	0	0	2	0.15	0	0	0	0	0	0	2	0.15	0	0	0	0
Moesin OS=Homo sapiens GN=MSN PE=1 SV=3	P26038	68 kDa	2	0.042	0	0	0	0	3	0.045	4	0.066	2	0.029	4	0.061	2	0.029	0	0	5	0.073	2	0.031	3	0.047	2	0.029	3	0.045	0	0	0	0	0	0	2	0.028	0	0	0	0
Mucin 1, cell surface associated OS=Homo sapiens GN=MUC1 PE=4 SV=1	B1AVQ5	49 kDa	0	0	0	0	0	0	0	0	2	0.046	0	0	0	0	0	0	0	0	0	0	0	0	0	0	0	0	2	0.042	0	0	0	0	0	0	0	0	0	0	0	0
Mucin-16 OS=Homo sapiens GN=MUC16 PE=1 SV=2	Q8WXI7	2353 kDa	2	0.00099	0	0	0	0	0	0	2	0.0009	0	0	5	0.0026	0	0	0	0	0	0	0	0	0	0	0	0	3	0.0014	0	0	0	0	0	0	0	0	0	0	0	0
Mucin-5AC (Fragments) OS=Homo sapiens GN=MUC5AC PE=1 SV=3	P98088	527 kDa	0	0	9	0.022	14	0.032	0	0	0	0	0	0	0	0	3	0.01	0	0	0	0	2	0.0072	5	0.014	2	0.0076	8	0.024	8	0.023	0	0	0	0	0	0	0	0	5	0.014
Mucin-5B OS=Homo sapiens GN=MUC5B PE=4 SV=1	E9PBJ0	597 kDa	4	0.0092	17	0.034	18	0.039	17	0.036	2	0.0036	11	0.025	20	0.048	17	0.038	12	0.027	19	0.042	13	0.028	26	0.061	24	0.055	37	0.081	21	0.043	4	0.011	7	0.017	0	0	0	0	18	0.034
Myeloid cell nuclear differentiation antigen OS=Homo sapiens GN=MNDA PE=1 SV=1	P41218	46 kDa	3	0.086	0	0	0	0	0	0	2	0.042	0	0	0	0	0	0	0	0	0	0	0	0	0	0	0	0	0	0	0	0	0	0	0	0	0	0	0	0	0	0
Myeloperoxidase OS=Homo sapiens GN=MPO PE=1 SV=1	P05164	84 kDa	7	0.1	13	0.18	12	0.17	13	0.18	11	0.16	14	0.19	15	0.22	12	0.17	6	0.087	12	0.17	12	0.17	12	0.17	12	0.17	13	0.18	5	0.072	8	0.11	13	0.18	13	0.18	11	0.16	14	0.19
Myosin-9 OS=Homo sapiens GN=MYH9 PE=1 SV=4	P35579	227 kDa	3	0.017	5	0.026	7	0.034	7	0.04	2	0.011	4	0.023	2	0.015	15	0.091	0	0	13	0.074	0	0	0	0	0	0	2	0.01	0	0	2	0.011	0	0	0	0	5	0.029	0	0
Myristoylated alanine-rich C-kinase substrate OS=Homo sapiens GN=MARCKS PE=1 SV=4	P29966	32 kDa	0	0	0	0	0	0	2	0.11	0	0	0	0	0	0	0	0	0	0	0	0	0	0	0	0	3	0.21	0	0	0	0	0	0	0	0	0	0	0	0	0	0
Na(+)/H(+) exchange regulatory cofactor NHE-RF1 OS=Homo sapiens GN=SLC9A3R1 PE=1 SV=4	O14745	39 kDa	0	0	0	0	0	0	0	0	0	0	0	0	0	0	0	0	0	0	0	0	0	0	0	0	0	0	0	0	0	0	0	0	0	0	2	0.059	0	0	0	0
NADP-dependent malic enzyme OS=Homo sapiens GN=ME1 PE=1 SV=1	P48163	64 kDa	0	0	0	0	0	0	0	0	0	0	0	0	0	0	0	0	0	0	0	0	0	0	0	0	0	0	0	0	2	0.035	0	0	0	0	0	0	0	0	0	0
Neuroblast differentiation-associated protein AHNAK OS=Homo sapiens GN=AHNAK PE=1 SV=2	Q09666	629 kDa	11	0.016	3	0.0027	0	0	3	0.0039	8	0.014	6	0.0097	0	0	0	0	19	0.031	0	0	9	0.017	43	0.09	6	0.012	3	0.0042	0	0	42	0.07	38	0.074	55	0.1	68	0.12	2	0.0015
Neutrophil collagenase OS=Homo sapiens GN=MMP8 PE=1 SV=1	P22894	53 kDa	2	0.054	4	0.099	2	0.054	4	0.1	0	0	3	0.079	0	0	4	0.1	0	0	5	0.12	5	0.12	3	0.077	2	0.041	4	0.1	3	0.073	0	0	0	0	3	0.064	0	0	4	0.096
Neutrophil defensin 1 OS=Homo sapiens GN=DEFA1 PE=1 SV=1	P59665	10 kDa	2	0.19	2	0.19	2	0.19	2	0.19	2	0.19	2	0.19	2	0.19	2	0.19	2	0.19	2	0.19	2	0.19	0	0	2	0.19	2	0.19	2	0.19	0	0	0	0	0	0	2	0.19	2	0.19
Neutrophil elastase OS=Homo sapiens GN=ELANE PE=1 SV=1	P08246	29 kDa	3	0.094	3	0.094	2	0.067	3	0.094	2	0.067	3	0.094	0	0	2	0.067	0	0	3	0.094	3	0.094	2	0.067	2	0.067	2	0.067	0	0	2	0.064	3	0.094	2	0.064	0	0	3	0.094
Neutrophil gelatinase-associated lipocalin OS=Homo sapiens GN=LCN2 PE=4 SV=1	H9KV70	23 kDa	4	0.18	8	0.37	5	0.22	7	0.36	7	0.37	4	0.21	5	0.26	7	0.35	5	0.22	8	0.34	5	0.28	7	0.34	10	0.5	6	0.31	8	0.37	4	0.18	8	0.37	5	0.26	7	0.31	5	0.26
Nicotinamide phosphoribosyltransferase OS=Homo sapiens GN=NAMPT PE=1 SV=1	P43490	56 kDa	2	0.045	0	0	0	0	0	0	0	0	0	0	0	0	0	0	0	0	0	0	0	0	0	0	0	0	0	0	0	0	0	0	0	0	0	0	0	0	0	0
Nucleobindin-1 OS=Homo sapiens GN=NUCB1 PE=1 SV=4	Q02818	54 kDa	0	0	0	0	0	0	0	0	2	0.046	0	0	0	0	0	0	0	0	0	0	0	0	0	0	0	0	0	0	0	0	0	0	0	0	0	0	0	0	0	0
Nucleoside diphosphate kinase A OS=Homo sapiens GN=NME1 PE=1 SV=1	P15531	17 kDa	0	0	0	0	0	0	2	0.16	0	0	0	0	0	0	0	0	0	0	0	0	0	0	0	0	0	0	0	0	0	0	0	0	0	0	0	0	0	0	0	0
Nucleoside diphosphate kinase OS=Homo sapiens GN=NME1-NME2 PE=2 SV=1	Q32Q12	33 kDa	0	0	0	0	0	0	0	0	0	0	0	0	0	0	0	0	0	0	0	0	0	0	0	0	0	0	0	0	4	0.14	0	0	0	0	0	0	0	0	0	0
Olfactomedin-4 OS=Homo sapiens GN=OLFM4 PE=1 SV=1	Q6UX06	57 kDa	0	0	0	0	0	0	0	0	0	0	0	0	0	0	0	0	0	0	0	0	0	0	0	0	0	0	0	0	0	0	0	0	0	0	4	0.098	0	0	0	0
Oviduct-specific glycoprotein OS=Homo sapiens GN=OVGP1 PE=2 SV=1	Q12889	75 kDa	0	0	0	0	0	0	0	0	0	0	0	0	3	0.059	0	0	0	0	0	0	0	0	0	0	0	0	0	0	0	0	0	0	0	0	0	0	0	0	0	0
Peptidoglycan recognition protein 1 OS=Homo sapiens GN=PGLYRP1 PE=1 SV=1	O75594	22 kDa	0	0	0	0	0	0	2	0.16	4	0.32	0	0	0	0	0	0	0	0	2	0.12	0	0	0	0	0	0	0	0	3	0.19	0	0	0	0	0	0	0	0	0	0
Peptidyl-prolyl cis-trans isomerase A OS=Homo sapiens GN=PPIA PE=1 SV=2	P62937	18 kDa	4	0.24	0	0	0	0	4	0.22	2	0.11	2	0.11	4	0.24	2	0.11	5	0.28	0	0	0	0	0	0	0	0	0	0	0	0	0	0	0	0	0	0	0	0	0	0
Peptidyl-prolyl cis-trans isomerase B OS=Homo sapiens GN=PPIB PE=1 SV=2	P23284	24 kDa	0	0	0	0	0	0	0	0	0	0	0	0	0	0	0	0	4	0.21	0	0	0	0	0	0	0	0	0	0	0	0	0	0	0	0	0	0	0	0	0	0
Periplakin OS=Homo sapiens GN=PPL PE=4 SV=1	H3BT08	204 kDa	4	0.023	0	0	0	0	0	0	5	0.03	0	0	0	0	0	0	4	0.023	4	0.023	0	0	7	0.042	0	0	0	0	0	0	5	0.027	7	0.039	4	0.023	6	0.036	0	0
Peroxiredoxin-1 OS=Homo sapiens GN=PRDX1 PE=1 SV=1	Q06830	22 kDa	5	0.26	3	0.16	3	0.16	5	0.28	0	0	5	0.28	0	0	3	0.16	3	0.19	0	0	0	0	0	0	0	0	0	0	4	0.23	0	0	0	0	2	0.12	0	0	0	0
Peroxiredoxin-2 OS=Homo sapiens GN=PRDX2 PE=1 SV=5	P32119	22 kDa	2	0.086	0	0	0	0	0	0	0	0	0	0	5	0.24	0	0	0	0	2	0.096	2	0.096	0	0	0	0	0	0	2	0.15	0	0	0	0	2	0.086	0	0	0	0
Peroxiredoxin-5, mitochondrial OS=Homo sapiens GN=PRDX5 PE=4 SV=1	A6NG06	17 kDa	2	0.17	0	0	0	0	2	0.17	0	0	0	0	0	0	0	0	0	0	0	0	0	0	0	0	0	0	0	0	0	0	0	0	0	0	0	0	0	0	0	0
Peroxiredoxin-6 OS=Homo sapiens GN=PRDX6 PE=1 SV=3	P30041	25 kDa	4	0.17	0	0	0	0	0	0	0	0	0	0	4	0.16	0	0	0	0	0	0	0	0	0	0	0	0	0	0	0	0	0	0	0	0	0	0	0	0	0	0
Phosphatidylethanolamine-binding protein 1 OS=Homo sapiens GN=PEBP1 PE=1 SV=3	P30086	21 kDa	3	0.24	0	0	0	0	3	0.23	0	0	2	0.18	4	0.29	0	0	0	0	2	0.16	0	0	0	0	0	0	0	0	2	0.16	3	0.23	0	0	4	0.24	0	0	0	0
Phosphoglycerate kinase 1 OS=Homo sapiens GN=PGK1 PE=1 SV=3	P00558	45 kDa	7	0.19	0	0	0	0	2	0.058	2	0.046	2	0.036	5	0.14	0	0	3	0.079	0	0	0	0	0	0	0	0	0	0	0	0	0	0	0	0	0	0	0	0	0	0
Phosphoglycerate mutase OS=Homo sapiens PE=3 SV=1	F2Z2J9	29 kDa	2	0.1	0	0	0	0	0	0	0	0	0	0	3	0.19	0	0	0	0	0	0	0	0	0	0	0	0	0	0	0	0	0	0	0	0	0	0	0	0	0	0
Phospholipase B-like 1 OS=Homo sapiens GN=PLBD1 PE=1 SV=2	Q6P4A8	63 kDa	0	0	2	0.049	0	0	2	0.049	0	0	0	0	0	0	0	0	0	0	0	0	0	0	3	0.052	3	0.074	0	0	3	0.067	0	0	0	0	0	0	0	0	3	0.054
Plasma protease C1 inhibitor OS=Homo sapiens GN=SERPING1 PE=2 SV=1	B4E1F0	56 kDa	5	0.11	0	0	0	0	3	0.069	6	0.13	3	0.069	7	0.17	2	0.042	4	0.095	2	0.036	5	0.11	0	0	0	0	0	0	0	0	0	0	0	0	0	0	0	0	0	0
Plasma retinol-binding protein(1-181) OS=Homo sapiens GN=RBP4 PE=3 SV=2	A6NCP9	23 kDa	0	0	0	0	0	0	0	0	2	0.11	0	0	0	0	0	0	0	0	0	0	0	0	0	0	0	0	0	0	0	0	0	0	0	0	0	0	0	0	0	0
Plasminogen OS=Homo sapiens GN=PLG PE=1 SV=2	P00747	91 kDa	7	0.094	0	0	0	0	0	0	2	0.026	2	0.033	5	0.093	3	0.053	0	0	0	0	3	0.051	5	0.08	0	0	0	0	0	0	4	0.068	4	0.054	3	0.054	0	0	0	0
Plastin-2 OS=Homo sapiens GN=LCP1 PE=1 SV=6	P13796	70 kDa	9	0.16	8	0.12	6	0.1	18	0.31	11	0.2	13	0.22	11	0.18	10	0.17	6	0.1	14	0.23	11	0.19	16	0.27	18	0.36	13	0.24	11	0.19	0	0	0	0	16	0.28	3	0.046	10	0.18
Plastin-3 OS=Homo sapiens GN=PLS3 PE=2 SV=1	B4DGB4	69 kDa	2	0.073	0	0	2	0.042	0	0	0	0	0	0	0	0	0	0	0	0	0	0	0	0	0	0	0	0	0	0	0	0	2	0.031	0	0	2	0.088	0	0	0	0
Plectin OS=Homo sapiens GN=PLEC PE=1 SV=3	Q15149	532 kDa	0	0	0	0	0	0	0	0	0	0	0	0	0	0	0	0	0	0	0	0	0	0	0	0	0	0	0	0	2	0.0056	0	0	0	0	0	0	0	0	0	0
Polymeric immunoglobulin receptor OS=Homo sapiens GN=PIGR PE=1 SV=4	P01833	83 kDa	13	0.18	14	0.2	10	0.14	17	0.23	18	0.25	14	0.2	16	0.24	13	0.2	16	0.23	14	0.18	11	0.15	17	0.24	12	0.18	13	0.19	13	0.19	13	0.19	15	0.2	14	0.2	6	0.099	11	0.16
Prelamin-A/C OS=Homo sapiens GN=LMNA PE=1 SV=1	P02545	74 kDa	0	0	0	0	0	0	4	0.059	2	0.03	0	0	0	0	0	0	0	0	0	0	0	0	0	0	0	0	0	0	0	0	3	0.044	2	0.029	0	0	3	0.042	0	0
Profilin-1 OS=Homo sapiens GN=PFN1 PE=1 SV=2	P07737	15 kDa	5	0.38	0	0	0	0	6	0.49	4	0.37	4	0.36	3	0.27	0	0	5	0.41	0	0	0	0	0	0	0	0	2	0.19	4	0.33	0	0	0	0	0	0	0	0	0	0
Properdin OS=Homo sapiens GN=CFP PE=4 SV=1	E9PAQ1	45 kDa	0	0	0	0	0	0	0	0	0	0	0	0	0	0	0	0	0	0	2	0.046	0	0	0	0	0	0	0	0	0	0	0	0	0	0	0	0	0	0	0	0
Prostasin OS=Homo sapiens GN=PRSS8 PE=1 SV=1	Q16651	36 kDa	0	0	0	0	0	0	2	0.061	0	0	0	0	2	0.061	0	0	2	0.061	2	0.061	0	0	0	0	0	0	2	0.061	0	0	0	0	0	0	2	0.061	0	0	0	0
Prostatic acid phosphatase OS=Homo sapiens GN=ACPP PE=1 SV=3	P15309	45 kDa	0	0	0	0	0	0	0	0	0	0	0	0	0	0	0	0	0	0	0	0	0	0	0	0	0	0	0	0	2	0.057	0	0	0	0	2	0.049	3	0.075	0	0
Proteasome (Prosome, macropain) subunit, alpha type, 5, isoform CRA_c OS=Homo sapiens GN=PSMA5 PE=2 SV=1	B4E2V4	20 kDa	0	0	0	0	0	0	0	0	0	0	0	0	0	0	0	0	0	0	0	0	0	0	0	0	0	0	0	0	2	0.14	0	0	0	0	0	0	0	0	0	0
Proteasome activator complex subunit 1 OS=Homo sapiens GN=PSME1 PE=4 SV=2	A6NJG9	29 kDa	2	0.1	0	0	0	0	0	0	0	0	0	0	0	0	0	0	0	0	0	0	0	0	0	0	0	0	0	0	0	0	0	0	0	0	0	0	0	0	0	0
Proteasome subunit alpha type-3 OS=Homo sapiens GN=PSMA3 PE=1 SV=2	P25788	28 kDa	0	0	0	0	0	0	0	0	0	0	0	0	0	0	0	0	0	0	0	0	0	0	0	0	0	0	0	0	5	0.18	0	0	0	0	0	0	0	0	0	0
Proteasome subunit beta type-6 OS=Homo sapiens GN=PSMB6 PE=1 SV=4	P28072	25 kDa	0	0	0	0	0	0	0	0	0	0	0	0	0	0	0	0	0	0	0	0	0	0	0	0	0	0	0	0	2	0.063	0	0	0	0	0	0	0	0	0	0
Protein AMBP OS=Homo sapiens GN=AMBP PE=1 SV=1	P02760	39 kDa	2	0.054	0	0	0	0	0	0	0	0	0	0	0	0	0	0	0	0	0	0	0	0	0	0	0	0	0	0	0	0	0	0	0	0	0	0	0	0	0	0
Protein disulfide-isomerase A3 (Fragment) OS=Homo sapiens GN=PDIA3 PE=4 SV=1	H7BZJ3	14 kDa	2	0.2	0	0	0	0	0	0	0	0	0	0	0	0	0	0	0	0	0	0	0	0	0	0	0	0	0	0	0	0	0	0	0	0	0	0	0	0	0	0
Protein disulfide-isomerase A3 OS=Homo sapiens GN=PDIA3 PE=2 SV=1	B3KQT9	54 kDa	0	0	0	0	0	0	0	0	0	0	0	0	0	0	0	0	3	0.065	0	0	0	0	0	0	0	0	0	0	0	0	0	0	0	0	0	0	0	0	0	0
Protein disulfide-isomerase A4 OS=Homo sapiens GN=PDIA4 PE=1 SV=2	P13667	73 kDa	0	0	0	0	0	0	0	0	0	0	0	0	0	0	0	0	5	0.073	0	0	0	0	0	0	0	0	0	0	0	0	0	0	0	0	0	0	0	0	0	0
Protein disulfide-isomerase OS=Homo sapiens GN=P4HB PE=1 SV=3	P07237	57 kDa	3	0.051	0	0	0	0	2	0.035	0	0	0	0	0	0	0	0	5	0.094	0	0	0	0	0	0	0	0	0	0	2	0.051	0	0	0	0	0	0	0	0	0	0
Protein DJ-1 OS=Homo sapiens GN=PARK7 PE=1 SV=2	Q99497	20 kDa	4	0.2	0	0	0	0	0	0	0	0	0	0	2	0.15	0	0	3	0.16	0	0	0	0	0	0	0	0	0	0	4	0.21	0	0	0	0	0	0	0	0	0	0
Protein FAM25A OS=Homo sapiens GN=FAM25A PE=2 SV=1	B3EWG3	9 kDa	0	0	0	0	0	0	0	0	0	0	0	0	0	0	0	0	0	0	0	0	2	0.26	0	0	0	0	0	0	0	0	0	0	2	0.26	2	0.26	2	0.26	0	0
Protein S100-A11 OS=Homo sapiens GN=S100A11 PE=1 SV=2	P31949	12 kDa	0	0	0	0	0	0	3	0.24	2	0.19	0	0	4	0.34	4	0.34	0	0	3	0.24	0	0	0	0	2	0.17	2	0.15	2	0.19	0	0	0	0	2	0.19	0	0	0	0
Protein S100-A12 OS=Homo sapiens GN=S100A12 PE=4 SV=1	H7BY66	9 kDa	0	0	0	0	0	0	0	0	0	0	0	0	0	0	2	0.19	0	0	0	0	0	0	0	0	0	0	0	0	0	0	0	0	0	0	0	0	0	0	0	0
Protein S100-A2 OS=Homo sapiens GN=S100A2 PE=1 SV=3	P29034	11 kDa	0	0	0	0	0	0	0	0	0	0	0	0	0	0	0	0	0	0	0	0	0	0	0	0	0	0	0	0	2	0.19	0	0	0	0	0	0	0	0	0	0
Protein S100-A6 OS=Homo sapiens GN=S100A6 PE=1 SV=1	P06703	10 kDa	2	0.17	0	0	2	0.17	2	0.17	2	0.17	2	0.17	2	0.17	2	0.17	0	0	0	0	2	0.17	0	0	0	0	0	0	0	0	0	0	0	0	0	0	0	0	0	0
Protein S100-A7 OS=Homo sapiens GN=S100A7 PE=1 SV=4	P31151	11 kDa	3	0.24	3	0.24	4	0.25	6	0.36	2	0.23	2	0.23	3	0.34	3	0.24	6	0.36	5	0.25	3	0.24	0	0	6	0.39	4	0.24	6	0.36	3	0.24	6	0.36	2	0.24	3	0.24	3	0.24
Protein S100-A8 OS=Homo sapiens GN=S100A8 PE=1 SV=1	P05109	11 kDa	6	0.48	4	0.39	7	0.53	4	0.39	4	0.4	4	0.4	4	0.4	3	0.31	5	0.47	3	0.31	6	0.48	5	0.41	8	0.54	5	0.41	7	0.49	6	0.48	5	0.47	5	0.41	5	0.4	5	0.4
Protein S100-A9 OS=Homo sapiens GN=S100A9 PE=1 SV=1	P06702	13 kDa	5	0.39	3	0.32	7	0.43	4	0.45	4	0.39	5	0.39	6	0.55	6	0.39	5	0.39	5	0.39	6	0.39	5	0.39	7	0.56	7	0.43	5	0.39	5	0.39	5	0.39	5	0.39	6	0.44	4	0.32
Protein S100-P OS=Homo sapiens GN=S100P PE=1 SV=2	P25815	10 kDa	0	0	2	0.24	2	0.24	2	0.24	0	0	0	0	0	0	2	0.24	0	0	2	0.24	0	0	2	0.24	2	0.24	0	0	0	0	0	0	0	0	0	0	0	0	0	0
Protein SET OS=Homo sapiens GN=SET PE=2 SV=2	A6NGV1	31 kDa	2	0.079	0	0	0	0	0	0	0	0	0	0	0	0	0	0	0	0	0	0	0	0	0	0	0	0	0	0	0	0	0	0	0	0	0	0	0	0	0	0
Protein-arginine deiminase type-4 OS=Homo sapiens GN=PADI4 PE=1 SV=2	Q9UM07	74 kDa	0	0	0	0	0	0	2	0.036	0	0	0	0	0	0	0	0	0	0	2	0.033	0	0	0	0	0	0	0	0	0	0	0	0	0	0	0	0	0	0	0	0
Protein-glutamine gamma-glutamyltransferase E OS=Homo sapiens GN=TGM3 PE=1 SV=4	Q08188	77 kDa	0	0	0	0	4	0.069	10	0.17	0	0	0	0	0	0	0	0	2	0.029	3	0.04	0	0	0	0	9	0.17	9	0.15	8	0.13	7	0.1	4	0.055	6	0.094	11	0.16	3	0.048
Protein-glutamine gamma-glutamyltransferase K OS=Homo sapiens GN=TGM1 PE=1 SV=4	P22735	90 kDa	0	0	0	0	0	0	2	0.015	0	0	0	0	0	0	0	0	0	0	0	0	0	0	0	0	0	0	0	0	2	0.033	2	0.027	0	0	0	0	0	0	0	0
Prothrombin (Fragment) OS=Homo sapiens GN=F2 PE=4 SV=1	C9JV37	36 kDa	0	0	0	0	0	0	0	0	0	0	0	0	3	0.14	0	0	0	0	0	0	0	0	0	0	0	0	0	0	0	0	0	0	0	0	0	0	0	0	0	0
Purine nucleoside phosphorylase OS=Homo sapiens GN=PNP PE=1 SV=2	P00491	32 kDa	0	0	0	0	0	0	2	0.073	0	0	0	0	0	0	0	0	0	0	0	0	0	0	0	0	0	0	0	0	0	0	0	0	0	0	0	0	0	0	0	0
Pyruvate kinase OS=Homo sapiens GN=PKM2 PE=3 SV=1	E7EUQ8	56 kDa	12	0.29	0	0	0	0	10	0.24	0	0	0	0	0	0	0	0	11	0.25	0	0	0	0	0	0	0	0	0	0	0	0	0	0	0	0	0	0	0	0	0	0
Quinone oxidoreductase PIG3 (Fragment) OS=Homo sapiens GN=TP53I3 PE=4 SV=1	H7BZH6	23 kDa	2	0.083	0	0	0	0	0	0	0	0	0	0	0	0	0	0	0	0	0	0	0	0	0	0	0	0	0	0	0	0	0	0	0	0	2	0.083	0	0	0	0
RAD23 homolog B (S. cerevisiae) (Fragment) OS=Homo sapiens GN=RAD23B PE=2 SV=1	Q5W0S5	15 kDa	0	0	0	0	0	0	2	0.13	0	0	0	0	0	0	0	0	0	0	0	0	0	0	0	0	0	0	0	0	3	0.18	0	0	0	0	0	0	3	0.18	0	0
Ras GTPase-activating-like protein IQGAP1 OS=Homo sapiens GN=IQGAP1 PE=1 SV=1	P46940	189 kDa	0	0	0	0	0	0	0	0	0	0	0	0	0	0	0	0	0	0	0	0	0	0	0	0	0	0	0	0	2	0.013	0	0	0	0	0	0	0	0	0	0
Ras-related protein Rab-7a (Fragment) OS=Homo sapiens GN=RAB7A PE=3 SV=1	C9J592	17 kDa	0	0	0	0	0	0	2	0.16	0	0	0	0	0	0	0	0	0	0	0	0	0	0	0	0	0	0	0	0	0	0	0	0	0	0	0	0	0	0	0	0
Repetin OS=Homo sapiens GN=RPTN PE=1 SV=1	Q6XPR3	91 kDa	0	0	0	0	0	0	0	0	0	0	0	0	0	0	0	0	0	0	0	0	2	0.046	0	0	0	0	0	0	0	0	7	0.1	3	0.057	4	0.061	3	0.054	0	0
Resistin OS=Homo sapiens GN=RETN PE=2 SV=1	Q9HD89	11 kDa	0	0	0	0	0	0	3	0.35	0	0	0	0	0	0	2	0.21	0	0	4	0.52	0	0	0	0	0	0	0	0	4	0.52	0	0	0	0	0	0	0	0	0	0
Rho GDP-dissociation inhibitor 1 OS=Homo sapiens GN=ARHGDIA PE=1 SV=3	P52565	23 kDa	3	0.14	0	0	0	0	0	0	2	0.11	2	0.13	2	0.11	3	0.16	0	0	0	0	0	0	0	0	0	0	0	0	0	0	0	0	0	0	0	0	0	0	0	0
Rho GDP-dissociation inhibitor 2 OS=Homo sapiens GN=ARHGDIB PE=1 SV=3	P52566	23 kDa	2	0.1	0	0	0	0	0	0	0	0	4	0.17	0	0	2	0.11	0	0	3	0.13	2	0.11	0	0	0	0	0	0	0	0	0	0	0	0	0	0	0	0	0	0
Ribonuclease T2 OS=Homo sapiens GN=RNASET2 PE=1 SV=2	O00584	29 kDa	0	0	0	0	0	0	0	0	2	0.098	0	0	2	0.11	0	0	0	0	0	0	0	0	0	0	0	0	0	0	0	0	0	0	0	0	0	0	0	0	0	0
RNA-binding motif protein, X chromosome, N-terminally processed (Fragment) OS=Homo sapiens GN=RBMX PE=4 SV=2	H0Y6E7	32 kDa	0	0	0	0	0	0	0	0	2	0.075	0	0	0	0	0	0	2	0.075	0	0	0	0	0	0	0	0	0	0	0	0	0	0	0	0	0	0	0	0	0	0
RNA-binding protein FUS OS=Homo sapiens GN=FUS PE=2 SV=1	B4DR70	45 kDa	2	0.054	0	0	0	0	0	0	0	0	2	0.054	0	0	0	0	3	0.082	0	0	0	0	0	0	0	0	0	0	0	0	0	0	0	0	0	0	0	0	0	0
Sciellin OS=Homo sapiens GN=SCEL PE=1 SV=2	O95171	78 kDa	0	0	0	0	0	0	0	0	0	0	0	0	0	0	0	0	0	0	0	0	0	0	2	0.032	0	0	0	0	0	0	0	0	0	0	4	0.055	3	0.051	0	0
Sciellin OS=Homo sapiens GN=SCEL PE=4 SV=1	F5H651	73 kDa	0	0	0	0	0	0	0	0	0	0	0	0	0	0	0	0	0	0	0	0	0	0	0	0	0	0	0	0	0	0	2	0.037	0	0	0	0	0	0	0	0
Secretoglobin family 1D member 2 OS=Homo sapiens GN=SCGB1D2 PE=2 SV=1	O95969	10 kDa	0	0	0	0	0	0	0	0	2	0.2	0	0	0	0	0	0	3	0.32	0	0	0	0	0	0	0	0	0	0	0	0	0	0	0	0	0	0	0	0	0	0
Serine protease 27 OS=Homo sapiens GN=PRSS27 PE=1 SV=1	Q9BQR3	32 kDa	0	0	0	0	0	0	0	0	0	0	0	0	0	0	0	0	0	0	0	0	0	0	0	0	2	0.055	0	0	0	0	0	0	0	0	2	0.066	0	0	0	0
Serine protease inhibitor Kazal-type 7 OS=Homo sapiens GN=SPINK7 PE=1 SV=1	P58062	9 kDa	0	0	0	0	0	0	0	0	0	0	0	0	0	0	0	0	2	0.2	2	0.2	0	0	2	0.2	0	0	0	0	0	0	2	0.2	2	0.2	0	0	2	0.2	2	0.19
Serotransferrin OS=Homo sapiens GN=TF PE=1 SV=3	P02787	77 kDa	27	0.41	18	0.28	20	0.31	27	0.4	26	0.38	29	0.4	27	0.42	27	0.4	24	0.37	26	0.39	22	0.33	26	0.39	14	0.2	20	0.32	22	0.33	24	0.37	5	0.083	25	0.37	3	0.057	7	0.11
Serpin B10 OS=Homo sapiens GN=SERPINB10 PE=1 SV=1	P48595	45 kDa	0	0	0	0	0	0	0	0	0	0	0	0	0	0	0	0	0	0	3	0.086	2	0.06	0	0	3	0.086	0	0	0	0	0	0	0	0	0	0	0	0	0	0
Serpin B13 OS=Homo sapiens GN=SERPINB13 PE=2 SV=2	Q9UIV8	44 kDa	3	0.09	0	0	5	0.15	5	0.13	0	0	2	0.069	3	0.092	0	0	0	0	0	0	3	0.09	0	0	5	0.13	0	0	13	0.34	10	0.26	0	0	12	0.33	4	0.097	0	0
Serpin B3 OS=Homo sapiens GN=SERPINB3 PE=1 SV=2	P29508	45 kDa	12	0.28	7	0.16	8	0.16	11	0.28	4	0.11	7	0.18	11	0.35	5	0.12	8	0.18	9	0.18	8	0.19	8	0.23	14	0.34	9	0.21	11	0.24	13	0.26	9	0.21	11	0.26	13	0.26	10	0.2
Serpin B4 OS=Homo sapiens GN=SERPINB4 PE=1 SV=2	P48594	45 kDa	2	0.19	0	0	0	0	3	0.23	0	0	0	0	0	0	2	0.13	0	0	2	0.15	2	0.15	0	0	3	0.26	0	0	0	0	2	0.21	0	0	2	0.21	0	0	0	0
SERPINB12 protein OS=Homo sapiens GN=SERPINB12 PE=2 SV=1	Q3SYB4	48 kDa	0	0	0	0	0	0	0	0	0	0	0	0	0	0	0	0	0	0	0	0	0	0	0	0	0	0	0	0	0	0	2	0.045	0	0	0	0	3	0.068	0	0
SERPINE1 mRNA binding protein 1, isoform CRA_c OS=Homo sapiens GN=SERBP1 PE=4 SV=1	D3DQ69	49 kDa	0	0	0	0	0	0	0	0	2	0.06	0	0	0	0	0	0	0	0	0	0	0	0	0	0	0	0	0	0	0	0	5	0.12	0	0	0	0	0	0	0	0
SH3 domain binding glutamic acid-rich protein like 3, isoform CRA_a (Fragment) OS=Homo sapiens GN=SH3BGRL3 PE=4 SV=1	D3DPK5	27 kDa	0	0	0	0	0	0	0	0	0	0	0	0	0	0	2	0.097	0	0	0	0	0	0	0	0	0	0	0	0	0	0	0	0	0	0	0	0	0	0	0	0
SH3 domain-binding glutamic acid-rich-like protein OS=Homo sapiens GN=SH3BGRL PE=1 SV=1	O75368	13 kDa	0	0	0	0	0	0	3	0.31	0	0	2	0.22	0	0	0	0	2	0.2	2	0.2	0	0	0	0	0	0	0	0	0	0	0	0	0	0	2	0.2	0	0	0	0
Small proline-rich protein 2A OS=Homo sapiens GN=SPRR2A PE=2 SV=1	P35326	8 kDa	4	0.67	0	0	0	0	0	0	0	0	3	0.54	0	0	4	0.67	0	0	4	0.67	0	0	4	0.67	0	0	0	0	0	0	0	0	0	0	4	0.67	0	0	0	0
Small proline-rich protein 2D OS=Homo sapiens GN=SPRR2D PE=2 SV=2	P22532	8 kDa	0	0	0	0	5	0.79	0	0	0	0	0	0	4	0.67	0	0	0	0	0	0	4	0.67	0	0	0	0	5	0.79	0	0	3	0.79	4	0.67	0	0	0	0	0	0
Small proline-rich protein 2E OS=Homo sapiens GN=SPRR2E PE=2 SV=2	P22531	8 kDa	0	0	4	0.67	0	0	2	0.67	3	0.49	0	0	0	0	0	0	3	0.54	0	0	0	0	0	0	4	0.67	0	0	3	0.54	0	0	0	0	0	0	4	0.67	4	0.67
Small proline-rich protein 2F OS=Homo sapiens GN=SPRR2F PE=2 SV=1	Q96RM1	8 kDa	0	0	0	0	0	0	4	0.67	0	0	0	0	0	0	0	0	0	0	0	0	0	0	0	0	2	0.67	2	0.49	0	0	5	0.79	0	0	0	0	0	0	0	0
Small proline-rich protein 3 OS=Homo sapiens GN=SPRR3 PE=1 SV=2	Q9UBC9	18 kDa	8	0.52	5	0.28	0	0	6	0.33	8	0.52	6	0.34	6	0.33	2	0.095	7	0.47	7	0.38	8	0.52	9	0.57	3	0.14	2	0.095	0	0	10	0.56	9	0.57	12	0.71	10	0.62	6	0.33
Sorbitol dehydrogenase OS=Homo sapiens GN=SORD PE=1 SV=4	Q00796	38 kDa	0	0	0	0	0	0	2	0.067	0	0	0	0	0	0	0	0	3	0.07	0	0	0	0	0	0	0	0	0	0	0	0	0	0	0	0	0	0	0	0	0	0
SPARC-like protein 1 OS=Homo sapiens GN=SPARCL1 PE=1 SV=2	Q14515	75 kDa	0	0	0	0	0	0	0	0	0	0	0	0	3	0.05	0	0	0	0	0	0	0	0	0	0	0	0	0	0	0	0	0	0	0	0	0	0	0	0	0	0
Specifically androgen-regulated gene protein OS=Homo sapiens GN=SARG PE=1 SV=2	Q9BW04	64 kDa	0	0	0	0	0	0	0	0	0	0	0	0	0	0	0	0	0	0	0	0	0	0	0	0	0	0	0	0	0	0	2	0.028	0	0	0	0	2	0.028	0	0
Spectrin alpha chain, brain OS=Homo sapiens GN=SPTAN1 PE=4 SV=2	A6NG51	285 kDa	0	0	0	0	2	0.0081	0	0	0	0	0	0	0	0	0	0	0	0	0	0	0	0	0	0	0	0	0	0	0	0	0	0	0	0	0	0	0	0	0	0
Stanniocalcin-1 OS=Homo sapiens GN=STC1 PE=1 SV=1	P52823	28 kDa	0	0	0	0	0	0	0	0	2	0.1	0	0	0	0	0	0	0	0	3	0.14	0	0	0	0	0	0	0	0	0	0	0	0	0	0	0	0	0	0	0	0
Superoxide dismutase [Cu-Zn] OS=Homo sapiens GN=SOD1 PE=1 SV=2	P00441	16 kDa	0	0	0	0	0	0	0	0	0	0	0	0	0	0	0	0	2	0.17	2	0.17	0	0	2	0.17	0	0	2	0.17	2	0.17	2	0.17	0	0	2	0.17	2	0.17	0	0
Suprabasin OS=Homo sapiens GN=SBSN PE=4 SV=1	E9PBV3	61 kDa	3	0.092	7	0.2	0	0	2	0.054	5	0.15	2	0.061	2	0.061	0	0	9	0.25	6	0.17	6	0.18	13	0.34	2	0.054	11	0.3	0	0	11	0.3	14	0.37	12	0.33	11	0.29	3	0.085
Tenascin OS=Homo sapiens GN=TNC PE=4 SV=1	E9PC84	211 kDa	0	0	0	0	0	0	0	0	0	0	2	0.0093	10	0.073	0	0	0	0	3	0.015	0	0	0	0	0	0	0	0	0	0	0	0	0	0	0	0	0	0	0	0
Tetranectin OS=Homo sapiens GN=CLEC3B PE=4 SV=1	E9PHK0	18 kDa	0	0	0	0	0	0	0	0	2	0.15	2	0.16	2	0.15	0	0	0	0	0	0	0	0	0	0	0	0	0	0	0	0	0	0	0	0	0	0	0	0	0	0
Thioredoxin OS=Homo sapiens GN=TXN PE=1 SV=3	P10599	12 kDa	3	0.3	3	0.3	0	0	4	0.31	3	0.31	3	0.23	3	0.3	4	0.31	3	0.31	3	0.31	2	0.19	6	0.51	3	0.31	3	0.31	2	0.21	4	0.31	6	0.51	5	0.4	4	0.31	3	0.3
Titin, isoform CRA_a OS=Homo sapiens GN=TTN PE=4 SV=1	D3DPG0	3881 kDa	0	0	0	0	0	0	0	0	0	0	0	0	0	0	0	0	0	0	0	0	0	0	0	0	0	0	0	0	0	0	0	0	0	0	2	0.00063	0	0	0	0
Transaldolase OS=Homo sapiens GN=TALDO1 PE=1 SV=2	P37837	38 kDa	4	0.14	2	0.068	0	0	5	0.18	2	0.065	4	0.14	2	0.065	0	0	2	0.071	4	0.14	4	0.14	4	0.14	7	0.19	7	0.22	9	0.28	2	0.065	0	0	5	0.18	3	0.1	3	0.1
Transcobalamin-1 OS=Homo sapiens GN=TCN1 PE=1 SV=2	P20061	48 kDa	0	0	0	0	0	0	0	0	0	0	0	0	2	0.051	0	0	0	0	0	0	0	0	3	0.069	2	0.051	0	0	0	0	0	0	0	0	0	0	0	0	0	0
Transmembrane protease serine 11A OS=Homo sapiens GN=TMPRSS11A PE=3 SV=2	B5MDI9	47 kDa	0	0	0	0	0	0	0	0	0	0	0	0	0	0	0	0	0	0	0	0	0	0	0	0	0	0	0	0	2	0.043	0	0	0	0	0	0	0	0	0	0
Transmembrane protease serine 11B OS=Homo sapiens GN=TMPRSS11B PE=2 SV=3	Q86T26	46 kDa	0	0	0	0	0	0	0	0	0	0	0	0	0	0	0	0	0	0	0	0	0	0	0	0	0	0	0	0	0	0	2	0.058	0	0	0	0	0	0	0	0
Transmembrane protease serine 11D catalytic chain OS=Homo sapiens GN=TMPRSS11D PE=2 SV=1	B4DL57	33 kDa	0	0	0	0	0	0	0	0	0	0	0	0	0	0	0	0	2	0.07	0	0	0	0	0	0	0	0	0	0	0	0	2	0.07	3	0.1	0	0	2	0.07	0	0
Transthyretin OS=Homo sapiens GN=TTR PE=3 SV=2	E7EW61	20 kDa	0	0	0	0	0	0	0	0	2	0.1	0	0	2	0.19	0	0	0	0	0	0	0	0	0	0	3	0.2	0	0	0	0	0	0	0	0	0	0	0	0	0	0
Triosephosphate isomerase OS=Homo sapiens GN=TPI1 PE=1 SV=3	P60174	31 kDa	7	0.32	0	0	0	0	4	0.18	2	0.091	3	0.13	7	0.31	0	0	5	0.22	2	0.087	0	0	0	0	0	0	0	0	0	0	0	0	0	0	0	0	0	0	0	0
Tripartite motif-containing protein 29 OS=Homo sapiens GN=TRIM29 PE=1 SV=2	Q14134	66 kDa	0	0	0	0	0	0	0	0	0	0	0	0	0	0	0	0	0	0	0	0	0	0	0	0	0	0	0	0	0	0	0	0	0	0	0	0	3	0.058	0	0
Tropomyosin 3 OS=Homo sapiens GN=TPM3 PE=2 SV=1	Q5VU72	29 kDa	3	0.14	2	0.097	0	0	3	0.19	5	0.23	2	0.13	3	0.14	0	0	2	0.097	4	0.17	0	0	0	0	0	0	2	0.097	0	0	2	0.093	0	0	2	0.097	2	0.093	0	0
Tropomyosin alpha-4 chain OS=Homo sapiens GN=TPM4 PE=1 SV=3	P67936	29 kDa	4	0.17	0	0	0	0	8	0.23	0	0	0	0	2	0.12	0	0	0	0	0	0	0	0	2	0.081	0	0	0	0	0	0	0	0	0	0	0	0	0	0	0	0
Tubulin alpha-1C chain OS=Homo sapiens GN=TUBA1C PE=1 SV=1	Q9BQE3	50 kDa	0	0	0	0	0	0	0	0	0	0	0	0	3	0.094	0	0	0	0	0	0	0	0	0	0	0	0	0	0	0	0	0	0	0	0	0	0	0	0	0	0
UBIQ_HUMAN	UBIQ_HUMAN	?	3	0	4	0	0	0	3	0	2	0	3	0	3	0	3	0	4	0	3	0	4	0	3	0	5	0	4	0	2	0	4	0	3	0	4	0	3	0	2	0
Ubiquitin-like modifier-activating enzyme 1 OS=Homo sapiens GN=UBA1 PE=1 SV=3	P22314	118 kDa	2	0.02	0	0	0	0	0	0	0	0	0	0	0	0	0	0	0	0	0	0	0	0	0	0	0	0	0	0	0	0	0	0	0	0	0	0	0	0	0	0
Uncharacterized protein C6orf132 OS=Homo sapiens GN=C6orf132 PE=1 SV=4	Q5T0Z8	124 kDa	0	0	0	0	0	0	0	0	0	0	0	0	0	0	0	0	0	0	0	0	0	0	0	0	0	0	0	0	0	0	0	0	0	0	0	0	3	0.025	0	0
Uncharacterized protein OS=Homo sapiens GN=TKT PE=2 SV=1	B3KSI4	59 kDa	6	0.12	0	0	0	0	3	0.07	2	0.05	0	0	4	0.12	0	0	0	0	2	0.024	0	0	0	0	0	0	0	0	0	0	0	0	0	0	0	0	0	0	0	0
Uncharacterized protein OS=Homo sapiens PE=3 SV=1	F8VSI5	48 kDa	0	0	3	0.061	0	0	2	0.066	2	0.066	0	0	0	0	0	0	0	0	3	0.09	3	0.09	3	0.09	3	0.09	2	0.066	2	0.047	4	0.12	0	0	4	0.12	3	0.08	3	0.09
Uncharacterized protein OS=Homo sapiens PE=4 SV=1	H0YLA9	10 kDa	0	0	0	0	0	0	0	0	0	0	2	0.26	2	0.26	2	0.26	0	0	2	0.26	2	0.26	0	0	0	0	2	0.26	0	0	2	0.26	2	0.26	0	0	0	0	0	0
Urokinase plasminogen activator surface receptor OS=Homo sapiens GN=PLAUR PE=1 SV=1	Q03405	37 kDa	0	0	0	0	0	0	0	0	2	0.099	0	0	0	0	0	0	0	0	2	0.096	0	0	0	0	0	0	0	0	0	0	0	0	0	0	0	0	0	0	0	0
Vimentin OS=Homo sapiens GN=VIM PE=1 SV=4	P08670	54 kDa	3	0.071	5	0.12	10	0.23	8	0.19	4	0.11	0	0	6	0.15	7	0.17	2	0.06	14	0.27	0	0	0	0	2	0.045	2	0.056	0	0	0	0	0	0	0	0	0	0	0	0
Vitamin D-binding protein OS=Homo sapiens GN=GC PE=1 SV=1	P02774	53 kDa	7	0.17	2	0.057	6	0.14	7	0.17	8	0.19	9	0.2	0	0	0	0	0	0	4	0.093	8	0.18	8	0.2	0	0	2	0.08	4	0.089	0	0	0	0	6	0.15	0	0	0	0
Vitamin D-binding protein OS=Homo sapiens GN=GC PE=4 SV=1	D6RF35	53 kDa	0	0	0	0	0	0	0	0	0	0	0	0	12	0.34	12	0.28	8	0.17	0	0	0	0	0	0	0	0	0	0	0	0	0	0	0	0	0	0	0	0	0	0
Vitronectin OS=Homo sapiens GN=VTN PE=1 SV=1	P04004	54 kDa	2	0.046	0	0	0	0	0	0	0	0	0	0	3	0.086	2	0.046	0	0	0	0	2	0.046	0	0	0	0	0	0	0	0	0	0	0	0	0	0	0	0	0	0
WAP four-disulfide core domain protein 2 OS=Homo sapiens GN=WFDC2 PE=1 SV=2	Q14508	13 kDa	2	0.24	2	0.24	2	0.24	2	0.24	2	0.24	0	0	3	0.39	2	0.24	0	0	2	0.24	2	0.24	3	0.39	3	0.39	2	0.24	2	0.24	2	0.24	2	0.19	2	0.24	0	0	2	0.24
Zinc-alpha-2-glycoprotein OS=Homo sapiens GN=AZGP1 PE=1 SV=2	P25311	34 kDa	4	0.14	0	0	0	0	2	0.074	4	0.17	3	0.097	4	0.13	2	0.074	2	0.077	0	0	0	0	2	0.074	0	0	0	0	0	0	0	0	0	0	0	0	0	0	0	0

## Sheet: CER only
Identified Proteins (111)	UniProt/SwissProt Accession Number	Molecular Weight
14-3-3 protein epsilon OS=Homo sapiens GN=YWHAE PE=1 SV=1	P62258	29 kDa
14-3-3 protein sigma OS=Homo sapiens GN=SFN PE=1 SV=1	P31947	28 kDa
14-3-3 protein zeta/delta OS=Homo sapiens GN=YWHAZ PE=1 SV=1	P63104	28 kDa
35 kDa inter-alpha-trypsin inhibitor heavy chain H4 OS=Homo sapiens GN=ITIH4 PE=2 SV=1	B7ZKJ8	104 kDa
4-trimethylaminobutyraldehyde dehydrogenase OS=Homo sapiens GN=ALDH9A1 PE=2 SV=1	B4DXY7	46 kDa
6-phosphogluconate dehydrogenase, decarboxylating OS=Homo sapiens GN=PGD PE=2 SV=1	B4DQJ8	52 kDa
Actin, alpha skeletal muscle OS=Homo sapiens GN=ACTA1 PE=1 SV=1	P68133	42 kDa
Actin-related protein 2/3 complex subunit 4 OS=Homo sapiens GN=ARPC4 PE=1 SV=3	P59998	20 kDa
Alpha-actinin-4 OS=Homo sapiens GN=ACTN4 PE=1 SV=2	O43707	105 kDa
Angiotensinogen OS=Homo sapiens GN=AGT PE=1 SV=1	P01019	53 kDa
Anterior gradient protein 2 homolog OS=Homo sapiens GN=AGR2 PE=1 SV=1	O95994	20 kDa
Apolipoprotein B-100 OS=Homo sapiens GN=APOB PE=1 SV=2	P04114	516 kDa
Apoptosis-associated speck-like protein containing a CARD OS=Homo sapiens GN=PYCARD PE=1 SV=2	Q9ULZ3	22 kDa
Aspartate aminotransferase, cytoplasmic OS=Homo sapiens GN=GOT1 PE=1 SV=3	P17174	46 kDa
Beta-2-microglobulin OS=Homo sapiens GN=B2M PE=1 SV=1	P61769	14 kDa
C4A protein OS=Homo sapiens GN=C4A PE=2 SV=1	A6H8M8	188 kDa
Calcyphosin OS=Homo sapiens GN=CAPS PE=1 SV=1	Q13938	21 kDa
Calreticulin OS=Homo sapiens GN=CALR PE=1 SV=1	P27797	48 kDa
Carbonic anhydrase 1 (Fragment) OS=Homo sapiens GN=CA1 PE=4 SV=1	E5RHP7	28 kDa
Cathepsin H light chain OS=Homo sapiens GN=CTSH PE=3 SV=1	E9PBP2	36 kDa
Cathepsin S OS=Homo sapiens GN=CTSS PE=1 SV=3	P25774	37 kDa
Ceruloplasmin OS=Homo sapiens GN=CP PE=4 SV=1	E9PFZ2	109 kDa
Cofilin-1 OS=Homo sapiens GN=CFL1 PE=1 SV=3	P23528	19 kDa
Complement component C8 alpha chain OS=Homo sapiens GN=C8A PE=1 SV=2	P07357	65 kDa
Complement component C8 gamma chain OS=Homo sapiens GN=C8G PE=1 SV=3	P07360	22 kDa
Complement factor B OS=Homo sapiens GN=CFB PE=1 SV=2	P00751	86 kDa
Cystatin-C OS=Homo sapiens GN=CST3 PE=1 SV=1	P01034	16 kDa
Cytosolic non-specific dipeptidase OS=Homo sapiens GN=CNDP2 PE=1 SV=2	Q96KP4	53 kDa
Desmocollin-2 OS=Homo sapiens GN=DSC2 PE=3 SV=1	F8W7U2	101 kDa
E-Cad/CTF1 OS=Homo sapiens GN=CDH1 PE=3 SV=1	F5GYI6	100 kDa
EEF1A1 protein OS=Homo sapiens GN=EEF1A1 PE=2 SV=1	Q6IQ15	48 kDa
Endoplasmin OS=Homo sapiens GN=HSP90B1 PE=1 SV=1	P14625	92 kDa
Eosinophil lysophospholipase OS=Homo sapiens GN=CLC PE=1 SV=3	Q05315	16 kDa
Ezrin OS=Homo sapiens GN=EZR PE=1 SV=4	P15311	69 kDa
Folate receptor alpha OS=Homo sapiens GN=FOLR1 PE=1 SV=3	P15328	30 kDa
Glutamine synthetase OS=Homo sapiens GN=GLUL PE=1 SV=4	P15104	42 kDa
Glutathione S-transferase P OS=Homo sapiens GN=GSTP1 PE=1 SV=2	P09211	23 kDa
Glutathione peroxidase 3 OS=Homo sapiens GN=GPX3 PE=1 SV=2	P22352	26 kDa
Glycogen phosphorylase, liver form OS=Homo sapiens GN=PYGL PE=1 SV=4	P06737	97 kDa
Hemoglobin subunit delta OS=Homo sapiens GN=HBD PE=1 SV=2	P02042	16 kDa
Hemoglobin subunit gamma-2 OS=Homo sapiens GN=HBG2 PE=1 SV=2	P69892	16 kDa
High mobility group protein B1 (Fragment) OS=Homo sapiens GN=HMGB1 PE=2 SV=1	Q5T7C6	19 kDa
High mobility group protein B2 OS=Homo sapiens GN=HMGB2 PE=1 SV=2	P26583	24 kDa
Histidine-rich glycoprotein OS=Homo sapiens GN=HRG PE=1 SV=1	P04196	60 kDa
Histone H1.4 OS=Homo sapiens GN=HIST1H1E PE=1 SV=2	P10412	22 kDa
Histone H1.5 OS=Homo sapiens GN=HIST1H1B PE=1 SV=3	P16401	23 kDa
Histone H2B type 1-L OS=Homo sapiens GN=HIST1H2BL PE=1 SV=3	Q99880	14 kDa
Histone H4 OS=Homo sapiens GN=HIST1H4A PE=1 SV=2	P62805	11 kDa
Hornerin OS=Homo sapiens GN=HRNR PE=1 SV=2	Q86YZ3	282 kDa
Ig heavy chain V-III region GAL OS=Homo sapiens PE=1 SV=1	P01781	13 kDa
Ig kappa chain V-I region AG OS=Homo sapiens PE=1 SV=1	P01593	12 kDa
Ig kappa chain V-III region B6 OS=Homo sapiens PE=1 SV=1	P01619	12 kDa
Ig kappa chain V-III region VH (Fragment) OS=Homo sapiens PE=4 SV=1	P04434	13 kDa
Ig lambda chain V-III region SH OS=Homo sapiens PE=1 SV=1	P01714	11 kDa
Insulin-like growth factor-binding protein 7 OS=Homo sapiens GN=IGFBP7 PE=2 SV=1	B4E1N2	29 kDa
Inter-alpha (Globulin) inhibitor H2 OS=Homo sapiens GN=ITIH2 PE=2 SV=1	Q5T985	105 kDa
Isocitrate dehydrogenase [NADP] cytoplasmic OS=Homo sapiens GN=IDH1 PE=1 SV=2	O75874	47 kDa
Isoform 2 of Adenylyl cyclase-associated protein 1 OS=Homo sapiens GN=CAP1	Q01518-2	52 kDa
Isoform 2 of Extracellular matrix protein 1 OS=Homo sapiens GN=ECM1	Q16610-2	46 kDa
Isoform 2 of Glucose-6-phosphate isomerase OS=Homo sapiens GN=GPI	P06744-2	64 kDa
Isoform 3 of Glycodelin OS=Homo sapiens GN=PAEP	P09466-3	10 kDa
Isoform Sap-mu-9 of Proactivator polypeptide OS=Homo sapiens GN=PSAP	P07602-3	58 kDa
Isoform Smooth muscle of Myosin light polypeptide 6 OS=Homo sapiens GN=MYL6	P60660-2	17 kDa
Lamin-B1 OS=Homo sapiens GN=LMNB1 PE=1 SV=2	P20700	66 kDa
Leukotriene A-4 hydrolase OS=Homo sapiens GN=LTA4H PE=1 SV=2	P09960	69 kDa
Mammaglobin-B OS=Homo sapiens GN=SCGB2A1 PE=1 SV=1	O75556	11 kDa
Matrilysin OS=Homo sapiens GN=MMP7 PE=1 SV=1	P09237	30 kDa
Megakaryocyte-potentiating factor OS=Homo sapiens GN=MSLN PE=4 SV=1	H3BMA1	67 kDa
Myeloid cell nuclear differentiation antigen OS=Homo sapiens GN=MNDA PE=1 SV=1	P41218	46 kDa
Nicotinamide phosphoribosyltransferase OS=Homo sapiens GN=NAMPT PE=1 SV=1	P43490	56 kDa
Nucleobindin-1 OS=Homo sapiens GN=NUCB1 PE=1 SV=4	Q02818	54 kDa
Nucleoside diphosphate kinase OS=Homo sapiens GN=NME1-NME2 PE=2 SV=1	Q32Q12	33 kDa
Oviduct-specific glycoprotein OS=Homo sapiens GN=OVGP1 PE=2 SV=1	Q12889	75 kDa
Peptidyl-prolyl cis-trans isomerase A OS=Homo sapiens GN=PPIA PE=1 SV=2	P62937	18 kDa
Peptidyl-prolyl cis-trans isomerase B OS=Homo sapiens GN=PPIB PE=1 SV=2	P23284	24 kDa
Peroxiredoxin-5, mitochondrial OS=Homo sapiens GN=PRDX5 PE=4 SV=1	A6NG06	17 kDa
Peroxiredoxin-6 OS=Homo sapiens GN=PRDX6 PE=1 SV=3	P30041	25 kDa
Phosphoglycerate kinase 1 OS=Homo sapiens GN=PGK1 PE=1 SV=3	P00558	45 kDa
Phosphoglycerate mutase OS=Homo sapiens PE=3 SV=1	F2Z2J9	29 kDa
Plasma retinol-binding protein(1-181) OS=Homo sapiens GN=RBP4 PE=3 SV=2	A6NCP9	23 kDa
Properdin OS=Homo sapiens GN=CFP PE=4 SV=1	E9PAQ1	45 kDa
Proteasome activator complex subunit 1 OS=Homo sapiens GN=PSME1 PE=4 SV=2	A6NJG9	29 kDa
Protein AMBP OS=Homo sapiens GN=AMBP PE=1 SV=1	P02760	39 kDa
Protein S100-A12 OS=Homo sapiens GN=S100A12 PE=4 SV=1	H7BY66	9 kDa
Protein SET OS=Homo sapiens GN=SET PE=2 SV=2	A6NGV1	31 kDa
Protein disulfide-isomerase A3 (Fragment) OS=Homo sapiens GN=PDIA3 PE=4 SV=1	H7BZJ3	14 kDa
Protein disulfide-isomerase A3 OS=Homo sapiens GN=PDIA3 PE=2 SV=1	B3KQT9	54 kDa
Protein disulfide-isomerase A4 OS=Homo sapiens GN=PDIA4 PE=1 SV=2	P13667	73 kDa
Protein-arginine deiminase type-4 OS=Homo sapiens GN=PADI4 PE=1 SV=2	Q9UM07	74 kDa
Prothrombin (Fragment) OS=Homo sapiens GN=F2 PE=4 SV=1	C9JV37	36 kDa
Purine nucleoside phosphorylase OS=Homo sapiens GN=PNP PE=1 SV=2	P00491	32 kDa
Pyruvate kinase OS=Homo sapiens GN=PKM2 PE=3 SV=1	E7EUQ8	56 kDa
RNA-binding motif protein, X chromosome, N-terminally processed (Fragment) OS=Homo sapiens GN=RBMX PE=4 SV=2	H0Y6E7	32 kDa
RNA-binding protein FUS OS=Homo sapiens GN=FUS PE=2 SV=1	B4DR70	45 kDa
Ras-related protein Rab-7a (Fragment) OS=Homo sapiens GN=RAB7A PE=3 SV=1	C9J592	17 kDa
Rho GDP-dissociation inhibitor 1 OS=Homo sapiens GN=ARHGDIA PE=1 SV=3	P52565	23 kDa
Ribonuclease T2 OS=Homo sapiens GN=RNASET2 PE=1 SV=2	O00584	29 kDa
SH3 domain-binding glutamic acid-rich-like protein OS=Homo sapiens GN=SH3BGRL PE=1 SV=1	O75368	13 kDa
SPARC-like protein 1 OS=Homo sapiens GN=SPARCL1 PE=1 SV=2	Q14515	75 kDa
Secretoglobin family 1D member 2 OS=Homo sapiens GN=SCGB1D2 PE=2 SV=1	O95969	10 kDa
Sorbitol dehydrogenase OS=Homo sapiens GN=SORD PE=1 SV=4	Q00796	38 kDa
Spectrin alpha chain, brain OS=Homo sapiens GN=SPTAN1 PE=4 SV=2	A6NG51	285 kDa
Stanniocalcin-1 OS=Homo sapiens GN=STC1 PE=1 SV=1	P52823	28 kDa
Tenascin OS=Homo sapiens GN=TNC PE=4 SV=1	E9PC84	211 kDa
Tetranectin OS=Homo sapiens GN=CLEC3B PE=4 SV=1	E9PHK0	18 kDa
Triosephosphate isomerase OS=Homo sapiens GN=TPI1 PE=1 SV=3	P60174	31 kDa
Tubulin alpha-1C chain OS=Homo sapiens GN=TUBA1C PE=1 SV=1	Q9BQE3	50 kDa
Ubiquitin-like modifier-activating enzyme 1 OS=Homo sapiens GN=UBA1 PE=1 SV=3	P22314	118 kDa
Uncharacterized protein OS=Homo sapiens GN=TKT PE=2 SV=1	B3KSI4	59 kDa
Urokinase plasminogen activator surface receptor OS=Homo sapiens GN=PLAUR PE=1 SV=1	Q03405	37 kDa
Vitamin D-binding protein OS=Homo sapiens GN=GC PE=4 SV=1	D6RF35	53 kDa

## Sheet: CVL only
Identified Proteins (61)	UniProt/SwissProt Accession Number	Molecular Weight
40S ribosomal protein S14 OS=Homo sapiens GN=RPS14 PE=1 SV=3	P62263	16 kDa
60S ribosomal protein L36a-like OS=Homo sapiens GN=RPL36AL PE=1 SV=3	Q969Q0	12 kDa
60S ribosomal protein L6 OS=Homo sapiens GN=RPL6 PE=1 SV=3	Q02878	33 kDa
60S ribosomal protein L7a OS=Homo sapiens GN=RPL7A PE=1 SV=2	P62424	30 kDa
ADP-sugar pyrophosphatase OS=Homo sapiens GN=NUDT5 PE=1 SV=1	Q9UKK9	24 kDa
Annexin A4 OS=Homo sapiens GN=ANXA4 PE=1 SV=4	P09525	36 kDa
Alpha-actinin-3 OS=Homo sapiens GN=ACTN3 PE=1 SV=2	Q08043	103 kDa
CD177 antigen OS=Homo sapiens GN=CD177 PE=1 SV=2	Q8N6Q3	46 kDa
CD59 glycoprotein OS=Homo sapiens GN=CD59 PE=1 SV=1	P13987	14 kDa
Cadherin-1 OS=Homo sapiens GN=CDH1 PE=1 SV=3	P12830	97 kDa
Calcium-activated chloride channel regulator 4 OS=Homo sapiens GN=CLCA4 PE=1 SV=2	Q14CN2	101 kDa
Calmodulin-like protein 5 OS=Homo sapiens GN=CALML5 PE=1 SV=2	Q9NZT1	16 kDa
Capping protein (Actin filament) muscle Z-line, beta OS=Homo sapiens GN=CAPZB PE=4 SV=1	B1AK87	29 kDa
Caspase-14 OS=Homo sapiens GN=CASP14 PE=1 SV=2	P31944	28 kDa
Cytidine deaminase OS=Homo sapiens GN=CDA PE=1 SV=2	P32320	16 kDa
Elafin OS=Homo sapiens GN=PI3 PE=1 SV=3	P19957	12 kDa
Envoplakin OS=Homo sapiens GN=EVPL PE=1 SV=3	Q92817	232 kDa
Eukaryotic translation initiation factor 6 OS=Homo sapiens GN=EIF6 PE=1 SV=1	P56537	27 kDa
Filaggrin OS=Homo sapiens GN=FLG PE=1 SV=3	P20930	435 kDa
Filamin-B OS=Homo sapiens GN=FLNB PE=4 SV=1	E7EN95	256 kDa
GDP dissociation inhibitor 2 (Fragment) OS=Homo sapiens GN=GDI2 PE=2 SV=1	Q5SX87	30 kDa
Glutathione S-transferase omega 1, isoform CRA_a OS=Homo sapiens GN=GSTO1 PE=3 SV=1	D3DRA3	25 kDa
Granulins OS=Homo sapiens GN=GRN PE=1 SV=2	P28799	64 kDa
HCG2043033, isoform CRA_a OS=Homo sapiens GN=LYNX1 PE=4 SV=1	G3XAC2	14 kDa
HCG2044781 OS=Homo sapiens GN=TMEM189 PE=4 SV=1	G3V2F7	42 kDa
Ig kappa chain V-I region WAT OS=Homo sapiens PE=1 SV=1	P80362	12 kDa
Ig lambda chain V region 4A OS=Homo sapiens PE=4 SV=1	P04211	12 kDa
Integrin alpha-M OS=Homo sapiens GN=ITGAM PE=1 SV=2	P11215	127 kDa
Integrin beta-2 OS=Homo sapiens GN=ITGB2 PE=1 SV=2	P05107	85 kDa
Interleukin-1 receptor antagonist protein OS=Homo sapiens GN=IL1RN PE=1 SV=1	P18510	20 kDa
Interleukin-36 gamma OS=Homo sapiens GN=IL36G PE=1 SV=1	Q9NZH8	19 kDa
Isoform 4 of Zinc finger protein 185 OS=Homo sapiens GN=ZNF185	O15231-4	67 kDa
Kallikrein-11 OS=Homo sapiens GN=KLK11 PE=1 SV=2	Q9UBX7	31 kDa
Keratin, type I cuticular Ha3-II OS=Homo sapiens GN=KRT33B PE=2 SV=3	Q14525	46 kDa
Keratin, type II cuticular Hb3 OS=Homo sapiens GN=KRT83 PE=1 SV=2	P78385	54 kDa
Keratin, type II cytoskeletal 6C OS=Homo sapiens GN=KRT6C PE=3 SV=2	E7EQV7	58 kDa
Lysosome-associated membrane glycoprotein 2 OS=Homo sapiens GN=LAMP2 PE=2 SV=1	B4E2S7	40 kDa
Maltase-glucoamylase, intestinal OS=Homo sapiens GN=MGAM PE=4 SV=1	E7ER45	312 kDa
NADP-dependent malic enzyme OS=Homo sapiens GN=ME1 PE=1 SV=1	P48163	64 kDa
Na(+)/H(+) exchange regulatory cofactor NHE-RF1 OS=Homo sapiens GN=SLC9A3R1 PE=1 SV=4	O14745	39 kDa
Nucleoside diphosphate kinase OS=Homo sapiens GN=NME1-NME2 PE=2 SV=1	Q32Q12	33 kDa
Olfactomedin-4 OS=Homo sapiens GN=OLFM4 PE=1 SV=1	Q6UX06	57 kDa
Plectin OS=Homo sapiens GN=PLEC PE=1 SV=3	Q15149	532 kDa
Prostatic acid phosphatase OS=Homo sapiens GN=ACPP PE=1 SV=3	P15309	45 kDa
Proteasome (Prosome, macropain) subunit, alpha type, 5, isoform CRA_c OS=Homo sapiens GN=PSMA5 PE=2 SV=1	B4E2V4	20 kDa
Proteasome subunit alpha type-3 OS=Homo sapiens GN=PSMA3 PE=1 SV=2	P25788	28 kDa
Proteasome subunit beta type-6 OS=Homo sapiens GN=PSMB6 PE=1 SV=4	P28072	25 kDa
Protein FAM25A OS=Homo sapiens GN=FAM25A PE=2 SV=1	B3EWG3	9 kDa
Protein S100-A2 OS=Homo sapiens GN=S100A2 PE=1 SV=3	P29034	11 kDa
Ras GTPase-activating-like protein IQGAP1 OS=Homo sapiens GN=IQGAP1 PE=1 SV=1	P46940	189 kDa
Repetin OS=Homo sapiens GN=RPTN PE=1 SV=1	Q6XPR3	91 kDa
SERPINB12 protein OS=Homo sapiens GN=SERPINB12 PE=2 SV=1	Q3SYB4	48 kDa
Sciellin OS=Homo sapiens GN=SCEL PE=1 SV=2	O95171	78 kDa
Sciellin OS=Homo sapiens GN=SCEL PE=4 SV=1	F5H651	73 kDa
Serine protease 27 OS=Homo sapiens GN=PRSS27 PE=1 SV=1	Q9BQR3	32 kDa
Specifically androgen-regulated gene protein OS=Homo sapiens GN=SARG PE=1 SV=2	Q9BW04	64 kDa
Titin, isoform CRA_a OS=Homo sapiens GN=TTN PE=4 SV=1	D3DPG0	3881 kDa
Transmembrane protease serine 11A OS=Homo sapiens GN=TMPRSS11A PE=3 SV=2	B5MDI9	47 kDa
Transmembrane protease serine 11B OS=Homo sapiens GN=TMPRSS11B PE=2 SV=3	Q86T26	46 kDa
Tripartite motif-containing protein 29 OS=Homo sapiens GN=TRIM29 PE=1 SV=2	Q14134	66 kDa
Uncharacterized protein C6orf132 OS=Homo sapiens GN=C6orf132 PE=1 SV=4	Q5T0Z8	124 kDa

## Sheet: Protein abundance
Description	UniProt/SwissProt Accession Number	Peptide count	Peptides used for quantitation	CER395	CER379	CER166	CER26	CER18	CER328	CER123	CER158	CER174	CER107	CVL158	CVL18	CVL26	CVL107	CVL166	CVL123	CVL174	CVL395	CVL328	CVL379
14-3-3 protein epsilon OS=Homo sapiens GN=YWHAE PE=1 SV=1 [P62258,P62258-2]	P62258	4	4	7317.22	32.6364	5.79048	4666.31	1174.67	3154.74	6300.57	3795.86	2519.45	608.832	12.0973	192.74	365.336	96.6787	96.2211	2096.05	493.448	428.637	876.469	106.741
14-3-3 protein sigma OS=Homo sapiens GN=SFN PE=1 SV=1 [P31947,P31947-2]	P31947	2	2	10979.7	112.746	130.53	2246.25	1878.88	2676.81	1936.12	2533.43	2024.86	2760.74	114.055	562.167	1297	495.733	2075.83	1984.37	1338.64	593.947	5140.14	1223.7
14-3-3 protein zeta/delta OS=Homo sapiens GN=YWHAZ PE=1 SV=1 [E7EX29,P63104]	E7EX29	7	7	23328.9	115.557	891.842	8940.88	5475.56	11849.3	11764.4	6386.67	5962.72	4905.88	422.796	1197.08	3767	1870.83	2329.53	2658.16	1753.8	2004.62	3962.29	1034.73
6-phosphogluconate dehydrogenase, decarboxylating OS=Homo sapiens GN=PGD PE=2 SV=1 [B4DQJ8,F5H7U0,P52209]	B4DQJ8	7	7	13490.7	279.532	1763.27	18409.5	7011.32	10601.5	13440.9	4387.98	1425.13	4830.43	1100.73	4135.43	3282.14	4200.95	26927.5	2113.15	727.692	4221.44	2584.69	867.167
60S ribosomal protein L6 OS=Homo sapiens GN=RPL6 PE=1 SV=3 [F8W181,Q02878]	F8W181	3	3	287.583	22.1373	141.581	37.7651	41.1161	245.259	212.629	377.999	1690.29	193.551	734.996	1324.36	189.491	274.345	172.9	18355.2	10176.1	379.475	6009.98	48.9567
60S ribosomal protein L7a (Fragment) OS=Homo sapiens GN=RPL7A PE=4 SV=1 [P62424,Q5T8U3]	P62424	3	3	419.243	44.8742	0.31922	160.543	434.534	543.632	36.4392	845.61	6952.66	576.983	4.86548	655.257	73.1584	0.0116306	315.112	30622.2	119.6	0	880.373	10.806
78 kDa glucose-regulated protein OS=Homo sapiens GN=HSPA5 PE=1 SV=2	P11021	7	7	13877.8	20230.6	46441.1	34245.4	6130.19	11696.7	12667.8	7699.34	29656.2	9189.41	8515.1	14090.6	25577.8	5869.53	85101.6	18473.3	13190.5	16782.8	27804.3	6505.82
Actin, cytoplasmic 2 OS=Homo sapiens GN=ACTG1 PE=1 SV=1 [B4E335,F5H0N0,P60709,P63261]	B4E335	13	12	467110	15465.1	8948.59	326725	342232	83535.2	262442	14985.4	154371	143714	88065.8	55443.4	77610.9	121377	83203.9	89103	19185.6	149394	123762	86354
Acyl-CoA-binding protein OS=Homo sapiens GN=DBI PE=1 SV=2 [P07108,P07108-2,P07108-3,P07108-4,P07108-5]	P07108	4	4	35412.5	13826.9	75504.6	3622.45	35956.7	50707.3	22143.8	18226	11248.3	39276.2	43595.6	115735	1883.97	94665.5	158744	80887.4	27629	161181	95085.5	13227.5
ADP-sugar pyrophosphatase OS=Homo sapiens GN=NUDT5 PE=3 SV=1 [A6NCQ0,A6NFX8,A6NHE8,A6NJU6,Q9UKK9]	A6NCQ0	2	2	1078.2	0	53.4802	647.208	261.226	38.9462	129.856	137.511	219.639	291.431	144.193	253.124	760.585	315.8	3003.24	1465.66	1.23705	1879.84	36.0646	48.5328
Afamin OS=Homo sapiens GN=AFM PE=1 SV=1	P43652	6	6	6272.3	1697.91	1308.76	1823.92	4706.17	5044.47	18161.7	7795.78	2556.46	1088.34	2651.64	4328.78	1372.32	581.945	185.002	1566.16	1025.44	1439.83	75.478	737.081
Alpha-1-acid glycoprotein 1 OS=Homo sapiens GN=ORM1 PE=1 SV=1	P02763	5	5	147275	44909.4	56793.7	56621.9	91422.7	113690	111854	145051	38021.3	20195.5	200232	39624.5	47613.9	30534.7	38161.3	17897.1	6647.47	47810.9	2030.84	14682.4
Alpha-1-acid glycoprotein 2 OS=Homo sapiens GN=ORM2 PE=1 SV=2	P19652	4	4	29617.9	4364.34	5303.47	12137.6	15561.3	21441.5	16609.2	20851	6154.93	3972.52	14938.9	5017.06	1675.42	1171.4	3525.84	2476.59	1936.03	6820.74	188.458	722.343
Alpha-1-antichymotrypsin OS=Homo sapiens GN=SERPINA3 PE=1 SV=2 [G3V5I3,P01011]	G3V5I3	19	19	73298.7	28784.7	43409	95587.1	560808	22643.9	38777.3	25116.2	258523	39534.5	27337.6	119864	24125.3	21788.1	25563.4	35786.9	30388.2	20170.9	15625	28422.1
Alpha-1-antitrypsin OS=Homo sapiens GN=SERPINA1 PE=1 SV=3	P01009	24	23	274155	42574.4	140372	71613	263892	55554.3	301287	166088	151978	90606	166244	64815.9	73701.6	114013	79668	149502	24018.1	101661	74456	54412.3
Alpha-1B-glycoprotein OS=Homo sapiens GN=A1BG PE=1 SV=4	P04217	8	7	31993.7	5330.15	13305.9	12989.3	34543.9	31203.7	35675.2	28040.3	16509.6	8155.17	20481.7	11144	4804.43	4958.6	6287.27	2689.1	4869.93	7722.62	3335.93	3781.55
Alpha-2-HS-glycoprotein OS=Homo sapiens GN=AHSG PE=4 SV=1 [C9JV77,F5H0Q5,P02765]	C9JV77	5	5	100612	11766.4	26281.9	60306.3	67836.3	121365	93597.1	91093.2	75640.8	32195.7	68927.3	58364.6	15469.3	16371.9	8018.12	19723.2	16342	38677.9	3406.75	12432.8
Alpha-2-macroglobulin OS=Homo sapiens GN=A2M PE=4 SV=1 [H0YGH4,P01023]	H0YGH4	30	30	262169	19993.4	110507	101746	98131.1	98960.8	143028	384302	32212	88549.3	452989	31279.2	99927	120866	62012.7	12771.2	11678.7	141050	10154.7	28209.9
Alpha-2-macroglobulin-like protein 1 OS=Homo sapiens GN=A2ML1 PE=1 SV=3	A8K2U0	33	32	73179.5	238648	330735	114779	59259.5	50554.7	41375.6	41555.9	92936.7	54606.3	89572.5	132620	225203	93777.3	566672	449843	355276	235907	402634	389332
Alpha-actinin-4 OS=Homo sapiens GN=ACTN4 PE=1 SV=2	O43707	10	10	18740.9	2164	13002.8	18563.7	8485.99	13078	11272.7	25767.7	3253.3	16303.8	2589.41	2972.59	7430.79	4847.35	8822.17	5907.21	7568.46	5201.34	9646.59	6252.69
Alpha-amylase 1 OS=Homo sapiens GN=AMY1A PE=1 SV=2 [AMYS_HUMAN,P04745]	AMYS_HUMAN	9	9	1397.24	2318.13	24665.3	48095.9	14969.5	3019.48	6104.65	6090.83	22330.3	71937.2	3570.05	12439.5	5693.46	31004.1	12015.8	893.771	3847.12	5231.24	267.694	2197.16
Alpha-endosulfine OS=Homo sapiens GN=ENSA PE=4 SV=2 [A6NMQ3,C9JUF4,D6RE62,E9PB69,O43768,O43768-2,O43768-3,O43768-4,O43768-5,O43768-6,O43768-7,Q5T5H1]	A6NMQ3	2	2	1068.57	348.019	0	57.9556	217.468	532.794	34.2177	0	687.941	341.022	15.5225	229.201	7.97521	128.47	20.7941	5812.58	457.85	1570.88	2018.19	21.0749
Alpha-enolase OS=Homo sapiens GN=ENO1 PE=1 SV=2	P06733	12	12	85317.4	429.766	1624.31	56683.8	30377.1	37122.2	58277.7	3475.7	46161.7	15389	18061.2	7459.11	14962.1	12617.7	26368.4	5842.4	1429.29	7884.88	19303.8	2299.04
Angiotensinogen OS=Homo sapiens GN=AGT PE=1 SV=1	P01019	2	2	4015.41	89.0282	23.0219	1985.48	16721.3	583.767	11931	73.3193	10325	566.447	1436.72	783.246	198.822	2015.17	150.025	815.472	192.823	507.809	375.794	60.6448
Annexin A1 OS=Homo sapiens GN=ANXA1 PE=1 SV=2	P04083	14	14	322742	257313	104415	596743	88879	222714	106306	82976.3	93771.8	194315	177382	298570	830112	235104	309047	981041	73873.3	1.35642e+06	533526	433578
Annexin A3 OS=Homo sapiens GN=ANXA3 PE=1 SV=3	P12429	14	14	29107	59644.5	9849.16	94095.5	18518.1	32297.5	39223.6	7803.77	18222.4	119579	108706	147765	138556	151796	122649	63099.3	24759.3	139382	50107.1	191098
Annexin A4 OS=Homo sapiens GN=ANXA4 PE=1 SV=4	P09525	5	5	4534.21	3953.02	570.826	1435.09	490.14	1722.66	2091.88	401.799	2664.96	1780.25	1271.92	3386.69	5512.89	9499.83	41543.8	2094.75	360.644	12536.8	1846.23	10112.7
Annexin A5 OS=Homo sapiens GN=ANXA5 PE=1 SV=2	P08758	3	3	6174.4	1035.17	1524.01	3280.49	539.023	4752.52	3103.15	1723.57	8432.85	1705.74	9825.83	815.794	256.187	743.449	20012	225.515	427.944	1957.47	563.178	133.482
Anterior gradient protein 2 homolog OS=Homo sapiens GN=AGR2 PE=1 SV=1	O95994	5	4	4846.9	53.2924	691.479	1081.95	59.8877	197.833	6701.44	624.6	14705.5	159.282	183.479	701.441	147.824	421.113	329.005	514.043	588.235	45.879	5154.29	115.964
Antileukoproteinase OS=Homo sapiens GN=SLPI PE=1 SV=2	P03973	8	8	45243.3	17347.9	15655.9	582831	970466	20419	77478.6	6737.23	665682	1.06323e+06	7863.9	393449	9776.54	119406	32522.7	542022	197381	145392	78034.1	25567
Antithrombin-III OS=Homo sapiens GN=SERPINC1 PE=1 SV=1	P01008	11	11	29794.9	3751.55	11134.6	6760.09	9562.88	13972.7	30158.8	9595.06	5925.02	4669.91	13915.9	4308.28	6569.39	6305.51	3502.77	10894.6	4251.47	6114.08	1660.57	5442.56
Apolipoprotein A-I OS=Homo sapiens GN=APOA1 PE=1 SV=1	P02647	13	13	235895	7391.78	25850.4	31552.6	38730.6	100904	354640	99680.3	28149.1	10443.1	94421.9	8354.28	3652.48	9338.91	6744.64	10615.9	6552.4	13352.9	4735.88	9190.42
Apolipoprotein B (Including Ag(X) antigen) OS=Homo sapiens GN=APOB PE=4 SV=1 [C0JYY2,F5H109,P04114]	C0JYY2	2	2	54.8598	67.7493	40.0156	53.8267	48.2885	33.3015	1223.18	2431.38	0	39.7948	334.435	0	22.7154	37.6711	58.7356	97.4733	0	39.7984	0	42.0918
Apolipoprotein D (Fragment) OS=Homo sapiens GN=APOD PE=4 SV=1 [C9JF17,P05090]	C9JF17	3	3	6769.41	3625.23	3002.53	1093.72	1523.87	3419.16	6252.84	8611.88	983.949	1797.38	11290.6	3168.24	1458.28	2775.44	1058.66	3131.91	2563.05	3299.33	650.775	3994.01
Aspartate aminotransferase OS=Homo sapiens GN=GOT1 PE=2 SV=1 [B7Z7E9,P17174]	B7Z7E9	2	2	2783.88	362.916	48.004	2614.21	807.296	436.99	993.934	19.6608	2896.85	893.47	72.1495	108.943	576.497	421.469	5088.29	640.836	75.542	712.829	532.497	638.047
Azurocidin OS=Homo sapiens GN=AZU1 PE=1 SV=3	P20160	4	3	1161.44	5383.63	8761.51	6988.19	1119.7	2516.58	2838.24	4925.57	543.032	19884.6	17661.8	12701.8	8598.33	7776.18	3954.51	3767.55	26674.6	4654.91	12116.1	35784.8
Bactericidal permeability-increasing protein OS=Homo sapiens GN=BPI PE=1 SV=4	P17213	6	6	907.83	40439.4	7842.29	5313.78	4444.31	7620.83	3831.41	2942.04	1509.44	49692.2	6773.37	9924.21	4572.13	9503.46	1159.7	2099.78	18206.7	1143.36	8172.96	52003
Beta-2-glycoprotein 1 OS=Homo sapiens GN=APOH PE=1 SV=3	P02749	7	7	5603.35	2037.17	1911.15	23350.4	22955.8	23737.9	89460	27950.8	10517.2	20031	5489.61	33602.8	12040.3	13715.4	5902.58	15670.9	4961.33	7241.7	2033.98	732.8
Beta-2-microglobulin OS=Homo sapiens GN=B2M PE=1 SV=1 [F5H6I0,P61769]	F5H6I0	3	3	3791.73	297.436	2787.6	19935.1	10359	4186.1	1961.66	3362.03	15095.1	23657.8	37.7764	231.37	186.032	812.541	692.459	195.037	197.657	195.859	69.5483	48.0184
BPI fold-containing family B member 1 OS=Homo sapiens GN=BPIFB1 PE=2 SV=1	Q8TDL5	8	8	2685.82	1210.31	3932.89	1820.25	684.18	282.87	8274.86	2692.87	365.269	525.283	2088.57	33967.2	5052.15	2609.42	7856.23	6237.15	4990.43	3594.72	2092.51	1959.48
Brain acid soluble protein 1 OS=Homo sapiens GN=BASP1 PE=1 SV=2	P80723	4	4	10923.9	35918.4	4218.72	40947.8	18929.5	13696.6	8774.13	8778.78	1488.49	73208.8	141603	33490.4	15368.6	52338.2	8158.81	37562.4	30878.3	36855.2	38594.8	177017
C4B1 OS=Homo sapiens GN=C4B PE=4 SV=1 [A2BHY4,B0UZ83,B0V2C8,F5GXS0,F8VNV9,F8VSI2,F8VW91,F8VX64,F8VZD8,Q5JNX2,Q6U2E9]	A2BHY4	19	18	47197.8	5107.41	22820.9	42529.9	26522.4	36807.4	74607	16211.6	12471	31471.8	18286.5	6506.35	24976.3	25680.6	10943.4	2611.07	783.074	21103	1960.72	5379.48
Cadherin-1 OS=Homo sapiens GN=CDH1 PE=1 SV=3 [F5GYI6,H3BSF9,H7BXH4,P12830]	F5GYI6	3	3	997.259	0	576.059	6611.71	855.389	348.657	1860.58	470.457	268.68	477.323	0	149.435	1813.86	509.678	4817.15	128.018	26.416	687.312	0	0
Calcyphosin OS=Homo sapiens GN=CAPS PE=1 SV=1	Q13938	2	2	5045.22	179.759	745.692	3000.51	92.5428	3674.4	1988.1	111.813	3311.38	285.446	40.5768	308.608	93.2621	2046.58	80.7575	2139.32	338.011	634.65	708.503	50.7175
Calmodulin OS=Homo sapiens GN=CALM2 PE=4 SV=1 [E7EMB3,E7ETZ0,H0Y7A7,P62158]	E7EMB3	2	2	3034.83	7966.29	70666.6	27762	10316.9	13978.3	6341.05	17151.7	6730.71	12184	4906	715.44	3284.99	6632.37	74569.4	142.525	331.971	948.666	441.357	418.28
Calmodulin-like protein 3 OS=Homo sapiens GN=CALML3 PE=1 SV=2	P27482	9	9	42246.3	43534.3	252083	38361.3	18176.1	18530.9	11968.4	19863.1	13728.3	49085.9	9796.43	1396.45	3311.02	9167.76	87038.3	4100.6	1886.71	4662.58	6798.5	5591.68
Calmodulin-like protein 5 OS=Homo sapiens GN=CALML5 PE=1 SV=2	Q9NZT1	2	2	5298.98	18401.8	36052.8	1440.89	2068.26	3989.59	154.436	255.689	619.335	5685.25	5578.78	7576.72	1967.53	9169.35	52205.9	10168.1	5905.41	11228.2	53213.9	8150.15
Calpain small subunit 1 OS=Homo sapiens GN=CAPNS1 PE=1 SV=1	P04632	3	3	5477.42	7902.05	14963.4	7229.62	954.506	3602.38	1298.23	2969.44	1257.74	5564.2	2749.73	1416.55	5753.69	2416.92	10597.3	1847.41	352.979	6900.9	855.655	9340.08
Calpain-1 catalytic subunit OS=Homo sapiens GN=CAPN1 PE=4 SV=1 [H7C5Z3,P07384]	H7C5Z3	5	5	4724.36	4812.3	12519.9	6654.64	828.064	1193.48	2146.77	970.593	1769.25	4862.76	276.883	626.102	4777.34	3592.79	21379.3	8974.14	561.585	3978.78	8324.38	2842.58
Calreticulin OS=Homo sapiens GN=CALR PE=1 SV=1	P27797	2	2	10280.6	20.0643	1475.45	3093.01	1916.17	2590.7	2599.09	1661	6177.05	1456.91	191.46	39.6208	416.744	228.815	85.8074	108.833	192.066	0	89.438	297.377
Carbonic anhydrase 1 (Fragment) OS=Homo sapiens GN=CA1 PE=4 SV=1	E5RHP7	4	4	675.569	78.5494	1131.35	171.986	461.115	96.4212	24358	321.039	815.237	0	115.506	169.393	155.127	71.162	91.3702	721.662	590.798	1151.95	226.815	36.7538
Carboxypeptidase M OS=Homo sapiens GN=CPM PE=1 SV=2	P14384	7	7	7909.45	2700.25	3463.95	4397.25	6588.35	1501.44	31339.5	2408.44	950.468	74603.1	2712.24	1660.29	1609.11	34331.4	3507.34	5463.03	1713.82	30250.5	1375.77	5226.74
Carcinoembryonic antigen-related cell adhesion molecule 5 OS=Homo sapiens GN=CEACAM5 PE=1 SV=3 [H9KVA7,P06731]	H9KVA7	5	5	5242.5	17943.4	55793.7	6068.27	2229.47	3141.92	1755.8	835.384	15178.2	12025.6	8040.78	10848.6	10459.1	14539.1	103424	61315.1	103987	16493	64330.8	45022.4
Cartilage intermediate layer protein 1 OS=Homo sapiens GN=CILP PE=1 SV=4	O75339	13	12	2820.87	2504.98	4418.16	32025.4	72993.5	2660.26	1256.08	223.332	11381.6	13235.4	847.702	8831.26	771.268	2530.73	3532.89	1994.76	1729.93	3016.95	1815	1786.58
Caspase-14 OS=Homo sapiens GN=CASP14 PE=1 SV=2	P31944	3	3	1309.29	8.21675	483.962	567.006	64.9794	125.504	288.642	12.8237	46.769	409.455	61.6186	233.58	2178.69	330.044	14741.1	2157.12	72.0339	3817.63	7.01089	520.447
Catalase OS=Homo sapiens GN=CAT PE=1 SV=3	P04040	14	14	20718.8	145624	9862.27	76557.4	26019.3	53174.4	23664.5	38434.3	8195.39	155002	24526.6	22761.2	21106.1	62843.6	3324.12	5626.78	10070.3	50213.8	11096.6	109052
Catenin alpha-1 OS=Homo sapiens GN=CTNNA1 PE=2 SV=1 [B4E2G8,F6XBD8,F8W845,G3XAM7,P35221,P35221-2]	B4E2G8	2	1	135.893	4851.62	1122.55	526.234	155.641	581.911	47.8517	166.803	502.868	268.044	28.1901	1159.33	316.234	732.659	4235.15	2198.81	2553.39	368.476	4147.11	2417.64
Cathelicidin antimicrobial peptide OS=Homo sapiens GN=CAMP PE=1 SV=1	P49913	4	4	5706.72	16587.4	35130.3	10221.3	4085.08	866.772	2336.51	20627.1	467.351	18812.1	16287.4	8743.55	4333.63	13458.7	9963.36	2333.18	1552.98	9978.1	1932.84	58357.1
Cathepsin B OS=Homo sapiens GN=CTSB PE=1 SV=3 [F5GWW0,P07858]	F5GWW0	6	6	13146.1	28718.9	13683.6	16191.8	17845	15653.5	7518.87	5379.12	26876.6	7163.56	8614.17	24113.7	19264.9	6859.21	19487	40690.8	52570.7	21098.4	32667.7	18428.4
Cathepsin D OS=Homo sapiens GN=CTSD PE=1 SV=1	P07339	8	8	3911.61	15057.8	11801.3	10541.3	4754.31	2481.46	5530.69	4112.44	5616.28	11874.8	5903.96	15597.6	18648.3	13923.9	9868.84	7994.14	15816.3	2991.25	12705.7	48235.4
Cathepsin G OS=Homo sapiens GN=CTSG PE=1 SV=2	P08311	3	3	3910.46	5432.6	17159.4	2211.02	1471.1	3290.24	916.728	3070.14	681.761	5840.27	9305.15	8146.53	4736.5	15081.3	18822.8	6054.64	16996.8	10495.9	11336.2	33951.2
Cathepsin L2 OS=Homo sapiens GN=CTSL2 PE=1 SV=2	O60911	2	2	522.934	2473.77	510.068	994.699	638.438	638.304	51.1467	67.9655	109.4	3296.34	899.942	946.543	211.969	1756.78	576.862	2220.78	830.529	1055.08	8791.99	9014.74
Cathepsin Z OS=Homo sapiens GN=CTSZ PE=1 SV=1	Q9UBR2	3	3	1171.44	11157.1	2636.74	1948.28	972.787	2813.35	750.723	565.578	1054.9	6891.85	1680.61	1781.09	1956.63	4248.45	1839.94	228.69	538.741	1162.3	126.773	9723.19
CD177 antigen OS=Homo sapiens GN=CD177 PE=1 SV=2	Q8N6Q3	4	4	1624.86	16220.2	18730.7	7583.05	2387.78	8981.1	572.388	997.029	6649.88	7921.14	2431.75	10579.2	12655.8	7263.62	47819.2	17926.5	24518.5	7821.48	33461.3	29571.1
CD5 antigen-like OS=Homo sapiens GN=CD5L PE=1 SV=1	O43866	3	3	1085.37	136.197	968.233	3084.47	1901.41	2439.06	3982.93	8835.55	2231.95	2054.3	6461.39	457.915	632.899	1559.28	167.204	734.506	299.429	1475.89	7319.51	17.613
CD55 molecule, decay accelerating factor for complement (Cromer blood group) OS=Homo sapiens GN=CD55 PE=4 SV=1 [B1AP13,E9PSH2,H3BLV0,P08174,P08174-2,Q14UF4,Q14UF5,Q14UF6]	B1AP13	4	4	1144.01	7288.46	12210.4	3864.38	4309.11	2059.04	2234.83	1480.83	8475.34	9361.08	3695.63	13795.4	4791.69	13408.3	29097.3	10980.4	29087.4	4942.65	14259.5	18786.1
CD59 glycoprotein OS=Homo sapiens GN=CD59 PE=4 SV=1 [E9PNW4,E9PR17,P13987]	E9PNW4	3	3	2387.45	12259.7	8742.29	3743.29	3201.26	4275.82	2016.72	441.446	17365.8	12415.2	2882.46	12671.2	6656.29	6470.07	26058.5	69820.5	99293.8	19425.6	93549.1	11534.4
Ceruloplasmin OS=Homo sapiens GN=CP PE=1 SV=1	P00450	18	18	85348.8	28358.3	29531	65540.7	347464	107863	201969	127842	294108	42368.1	37898.4	63401.1	18646.9	52785.1	24633.7	22581.2	37767	22305	9443.66	9544.65
Clusterin OS=Homo sapiens GN=CLU PE=1 SV=1 [P10909,P10909-2,P10909-4,P10909-5]	P10909	13	13	61978.4	8611.83	4249.18	26443.8	191734	17425.6	195797	11113.8	96748.8	57299.5	9168.81	67083.7	3692.98	22217.2	3435.44	47439.2	42406.9	133467	4162.92	2114.74
Cofilin-1 OS=Homo sapiens GN=CFL1 PE=1 SV=3 [E9PK25,E9PP50,G3V1A4,P23528]	E9PK25	4	4	42291.9	1720.15	1155.67	17078.6	10105.5	7786.23	8185.62	890.062	15500.7	5446.12	976.934	1344.4	2108.68	2853.05	1483.08	1987.87	784.564	3273.83	2184.98	1592.58
Cohesin subunit SA-1 OS=Homo sapiens GN=STAG1 PE=1 SV=3	Q8WVM7	2	1	2940.06	3.96332	0	1357.14	2003.66	983.15	233.358	0	844.304	648.435	213.739	258.509	38.0972	23.6595	61.9016	0.088864	0	71.3603	3.07811	0
Collagen alpha-2(I) chain OS=Homo sapiens GN=COL1A2 PE=1 SV=7	P08123	30	30	3918.06	11270.5	9560.75	226108	495981	3958.22	16579.9	7782.7	600627	60883.3	6346.41	218877	11944.4	106904	16554	21660.6	256467	14678.4	41457.8	38955.8
Complement C3 OS=Homo sapiens GN=C3 PE=1 SV=2	P01024	51	51	418422	133690	205643	714762	705505	362106	810898	261214	537468	334067	224077	157017	116797	150088	174891	44688.1	18820	234428	24367.7	42094.4
Complement component C8 alpha chain OS=Homo sapiens GN=C8A PE=1 SV=2	P07357	4	4	4141.04	55.8636	3393.18	1387.11	3858.74	4139.01	4575.16	11448.5	537.318	1765.71	6451.86	3568.01	320.717	1980.12	108.829	2303.48	1049.74	1652.66	4104.02	54.5387
Complement component C8 gamma chain OS=Homo sapiens GN=C8G PE=1 SV=3	P07360	2	2	157.832	18.6002	218.305	270.458	369.496	205.966	1786.61	3799.19	37.3556	39.6376	748.178	757.303	455.646	282.809	290.826	0	0	200.997	0	35.0774
Complement factor B OS=Homo sapiens GN=CFB PE=2 SV=1 [B4E1Z4,P00751]	B4E1Z4	12	12	51166	3416.49	3364.33	28567.3	52621.4	35448.6	55054.1	5425.7	43270.1	9274.79	5516.69	12503.2	3513.69	4484.2	4539.92	6801.71	9646.93	5804.78	4453.76	4724.08
Complement factor D OS=Homo sapiens GN=CFD PE=1 SV=5	P00746	2	2	171.013	0	24.9038	4646.46	1117.42	70.4263	2201.02	0	781.244	1083.94	0	21.5877	0	11.0274	5.9678	24.5658	3.9856	0	0	0
Complement factor H OS=Homo sapiens GN=CFH PE=1 SV=4	P08603	18	17	11260.2	15062.2	19230.2	30161.6	23668.8	5724.74	39250.2	36126.1	11807.4	31962.7	49504.3	44467.5	36252.4	41709.2	8252.14	30610	32198.4	37095.7	9672.2	10394.5
Complement factor I heavy chain OS=Homo sapiens GN=CFI PE=3 SV=1 [E7ETH0,G3XAM2,P05156]	E7ETH0	7	7	7883.98	2413.69	2221.3	10970.5	17055.8	11830.3	31158	7124.71	7357.36	6327.34	3964.87	17991.8	1135.96	3128.79	620.461	13956	4315.42	16525.1	739.989	1725.49
Cornifin-A OS=Homo sapiens GN=SPRR1A PE=1 SV=2	P35321	2	2	233337	34097.3	3968.58	16664.6	263345	30412.9	127876	4407.58	680271	66150.4	164308	1.74123e+06	62332.9	34448.3	30618.7	7.70487e+06	2.52142e+06	2.76385e+06	4.31134e+06	30480.8
Cornifin-B OS=Homo sapiens GN=SPRR1B PE=1 SV=2	P22528	5	5	749927	4.11213e+06	548908	2.42408e+06	616511	913325	422695	135829	2.55525e+06	833862	1.93954e+06	4.33561e+06	1.77672e+06	325556	532055	2.64744e+07	1.36867e+07	7.57134e+06	2.35123e+07	4.77011e+06
Cornulin OS=Homo sapiens GN=CRNN PE=1 SV=1	Q9UBG3	13	13	451497	388477	323725	198903	242887	76507.5	131533	96550	213628	260441	222696	777371	117803	165397	511186	1.14228e+06	818346	1.54107e+06	1.20198e+06	255144
Coronin-1A OS=Homo sapiens GN=CORO1A PE=1 SV=4	P31146	3	3	13451.4	32173	32622.9	14228.7	9131.9	20571.6	4303.32	26602.9	868.191	25273.1	8053.23	1902.42	1069.86	4854.83	17049.6	146.645	840.455	2569.38	516.76	2221.52
Cystatin-A OS=Homo sapiens GN=CSTA PE=1 SV=1	P01040	8	8	52230.5	44472	37427	54529.8	28158.4	48768.1	22362.2	28076.2	33327.3	41176.1	64390.8	211560	80559.8	105491	21457.5	205621	20695.7	91334.5	219682	43378.1
Cystatin-B OS=Homo sapiens GN=CSTB PE=1 SV=2	P04080	6	6	195406	8627.73	5115.95	64612	92687.9	75774.8	45520.4	86813.7	88291.7	26368.6	36377.8	7051.65	6208.25	22938.2	13836.6	15219.4	5569.22	27562.1	20981.9	1367.58
Cystatin-C OS=Homo sapiens GN=CST3 PE=1 SV=1	P01034	3	3	11135.3	2997.7	4909.79	35068.4	34144.2	6521.06	14301.7	3358.06	23241.9	76375.7	2372.98	1984.89	1644.91	8077.5	1059.54	326.041	854.82	886.865	433.811	462.785
Cysteine-rich secretory protein 3 OS=Homo sapiens GN=CRISP3 PE=1 SV=1 [P54108,P54108-2,P54108-3]	P54108	6	6	84144.4	90483.4	33423.6	17381.5	46921.8	43064.6	40936.6	30075.5	67756.9	84116.3	49419.1	239308	13199.7	70677.6	38615.9	326272	148522	297928	242797	113957
Cytosolic non-specific dipeptidase OS=Homo sapiens GN=CNDP2 PE=1 SV=2	Q96KP4	4	4	10737.9	728.979	676.159	3670.34	3297.25	3677.69	6682.47	268.402	15744.4	2047.44	634.202	782.045	571.577	3442.88	5008.82	410.935	1254.36	71.3301	1137.13	1768.67
Dapper homolog 2 OS=Homo sapiens GN=DACT2 PE=2 SV=1 [Q5SW24,Q5SW24-2,Q5SW24-3]	Q5SW24	2	1	13806.5	18604.7	15930.7	3326.42	2068.6	6467.1	2962.79	4901.33	5492.53	11943.7	10552.3	6980.57	4289.59	5187.28	5502.29	7872.14	7265.03	4584.54	8007.34	21768.6
Deleted in malignant brain tumors 1 protein OS=Homo sapiens GN=DMBT1 PE=4 SV=1 [F8WEF7,Q9UGM3,Q9UGM3-2,Q9UGM3-3,Q9UGM3-4,Q9UGM3-5,Q9UGM3-6,Q9UGM3-7,Q9UGM3-8]	F8WEF7	3	3	357.689	186301	21517.6	565.437	1337.97	1767.83	6217.58	7511.95	1305.91	2038.2	24558	3165.08	3626.29	30710	74311.8	2036.68	2137.91	510.699	1631.14	92219
Desmocollin-2 OS=Homo sapiens GN=DSC2 PE=3 SV=1 [F8W7U2,Q02487,Q02487-2]	F8W7U2	4	4	607.09	516.934	11896.1	1016.66	1211.7	245.644	1344.98	450.479	387.32	683.446	374.924	656.857	838.539	3034.96	2863.22	272.569	209.402	4886.77	2049.09	451.133
Desmoglein-3 OS=Homo sapiens GN=DSG3 PE=1 SV=2	P32926	7	7	3684.79	2718.37	31835.5	17412.5	8187.4	2284.88	3703.45	3882.35	6586.13	4406.02	963.309	10698	5864.87	5296.41	21967.3	17953.1	8130.61	14388.7	10303.6	807.848
Desmoplakin OS=Homo sapiens GN=DSP PE=1 SV=3	P15924	7	7	680.606	3698.04	6468.59	1366.37	1498.66	1374.33	2864.74	1719.49	3116.31	9517.76	1223.95	4797.74	2926.45	2151.83	4528.49	6164.82	7722.28	2671.74	16515.9	2488.34
Dynein heavy chain 12, axonemal OS=Homo sapiens GN=DNAH12 PE=1 SV=2	Q6ZR08	2	2	2891.62	784.69	5418.08	941.697	1657.19	1930.4	2072.56	2711.75	560.213	372.294	6743.31	939.071	6951.32	311.677	7565.74	229.159	26.9773	818.828	188.032	215.616
EEF1A1 protein OS=Homo sapiens GN=EEF1A1 PE=2 SV=1 [P68104,Q05639,Q5VTE0,Q6IQ15]	P68104	2	2	12591.4	140.954	760.987	1713.1	782.412	3151.37	2498.37	77.528	8914.62	1901.5	576.909	616.269	852.881	549.063	2117.13	2708.38	1315.08	1319.71	5728.57	514.774
EF-hand domain-containing protein D2 (Fragment) OS=Homo sapiens GN=EFHD2 PE=4 SV=1	H0Y4Y4	4	4	2855.55	13181.9	11696.2	3081.45	2615.27	6218.67	1166.61	6341.45	2245.23	7152.26	4947.61	10473.7	14839.8	2057.19	6668.95	1969.29	21956.8	6552.77	17255.3	4647.62
Endoplasmin OS=Homo sapiens GN=HSP90B1 PE=4 SV=1 [E9PEX3,P14625]	E9PEX3	2	2	577.132	32.3978	0	297.361	0.361126	25.6478	659.336	0	3892.36	29.085	0	4.69745	275.317	0.0782921	270.497	0	30.5124	40.9707	3.418	239.126
Eosinophil cationic protein OS=Homo sapiens GN=RNASE3 PE=1 SV=2	P12724	2	2	543.057	5057.51	768.573	1793.01	423.921	776.499	1315.43	1565.92	283.092	2205.88	1643.03	1879.12	1912.15	461.932	2256.52	1618.94	2663.77	2265.55	966.732	691.163
Eosinophil lysophospholipase OS=Homo sapiens GN=CLC PE=1 SV=3	Q05315	2	2	1874.08	175.577	31.9971	3983.38	653.767	1755.04	405.011	332.826	142.556	155.017	118.081	131.872	406.51	238.622	755.696	0	0	185.651	197.803	49.4857
Epididymal secretory protein E1 OS=Homo sapiens GN=NPC2 PE=4 SV=1 [E7EMS2,G3V3D1,G3V3E8,P61916]	E7EMS2	4	4	20798.3	57161.7	4058.35	42830.5	25043.5	27672.8	8827.91	11992.5	29628.8	63908	11809.7	33133.5	18397.7	26488.1	2944.35	23811.6	37740.1	27293.5	36340.7	31493.4
Ezrin OS=Homo sapiens GN=EZR PE=1 SV=4	P15311	10	10	16257.9	1631.94	3288.49	7612.99	11071.3	12834.5	11752.9	3980.31	14281.8	7468.51	2616.54	2057.44	1851.26	5395.43	3351.5	3567.37	424.957	6562.84	3466.86	1502.31
F-actin-capping protein subunit alpha-1 OS=Homo sapiens GN=CAPZA1 PE=1 SV=3	P52907	2	2	5131.18	1105.7	2353.62	6026.3	1481.59	4436.19	1624.39	2214.12	1271.5	2671.87	306.301	191.672	163.138	1273.68	7672.87	447.387	293.757	1207.21	616.424	0
Fatty acid-binding protein, epidermal OS=Homo sapiens GN=FABP5 PE=1 SV=3	Q01469	10	10	500014	166842	19610.8	405857	335629	484219	329117	105522	424476	335443	95561	939755	253559	241618	40496.3	1.87669e+06	725664	1.26852e+06	2.06365e+06	78689.8
Fibrinogen alpha chain OS=Homo sapiens GN=FGA PE=1 SV=2 [P02671,P02671-2]	P02671	7	7	15549	2317.91	4714.63	30426.9	36834	17781	76724.7	78687.8	8759.3	41066	33319.1	32190.9	21266.9	42122.4	3682.87	9317.9	8537.69	22172.7	967.706	1446.56
Fibrinogen beta chain OS=Homo sapiens GN=FGB PE=2 SV=1 [B4E1D3,D3DP13,P02675]	B4E1D3	18	18	24180.9	20145.3	65782.8	47885.7	84405.7	80137.8	247983	441612	11335.5	64214.3	141829	10738.9	21755.9	40710.9	28588.4	9589.94	9804.82	60810.5	4882.79	13262.6
Fibrinogen gamma chain OS=Homo sapiens GN=FGG PE=4 SV=1 [C9JC84,C9JEU5,D3DP16,P02679,P02679-2]	C9JC84	13	13	20323.6	18373.8	32170.7	39769.4	64390.2	80106.4	109332	222667	12535.1	43032.7	63916.7	5755.38	16133.1	17417	26413	6129.79	9388.41	26516.2	3591.4	12685.9
Fibronectin OS=Homo sapiens GN=FN1 PE=4 SV=1 [E9PE77,F8W7G7,P02751,P02751-10,P02751-14,P02751-3,P02751-4,P02751-5,P02751-6,P02751-8,P02751-9]	E9PE77	7	7	2109.33	447.43	3211.69	10412.2	1667.1	3669.49	7237.47	31157.8	539.381	12676.1	9823.99	2758.47	9734.78	13617	2418.87	3753.33	2793.09	4126.48	1128.9	626.954
Filaggrin OS=Homo sapiens GN=FLG PE=1 SV=3	P20930	8	8	1338.45	520.889	100.095	29.9938	2344.8	286.545	701.169	53.8792	5432.3	2102.6	7038.41	28950.2	120.146	867.768	26.0506	71142.1	13645.4	11995.6	86274.9	1049.43
Filamin-A OS=Homo sapiens GN=FLNA PE=1 SV=4 [P21333,P21333-2,Q5HY54]	P21333	10	10	2310.38	7061.43	15417.4	8097.13	2646.19	3777.98	2355.22	12027.4	1754.13	16224.6	1110.29	2331.65	3648.55	6101.08	25409.7	1068.63	1933.02	2487.64	1055.88	6345.7
Filamin-B OS=Homo sapiens GN=FLNB PE=4 SV=1 [E7EN95,O75369,O75369-2,O75369-3,O75369-4,O75369-5,O75369-6,O75369-7,O75369-8,O75369-9]	E7EN95	4	4	1257.37	3849.02	9276.86	5994.41	208.501	359.923	177.201	344.748	480.718	1846.79	2061.75	905.243	2814.19	712.689	18800.6	4125.4	1397.05	1449.76	4375.04	2376.43
Folate receptor alpha OS=Homo sapiens GN=FOLR1 PE=1 SV=3	P15328	2	2	3142.8	680.497	902.897	1882.68	4636.65	826.687	2866.78	268.006	2850.5	5225.78	368.309	2454.19	393.326	6876.13	2764.31	3421.67	2739.4	7058.12	285.961	659.817
Folate receptor gamma OS=Homo sapiens GN=FOLR3 PE=1 SV=1	P41439	4	4	1915.77	1218.53	2270.67	243.447	15037.3	165.876	2591.78	23534.7	1818.83	183.958	9837.62	44933.9	1065.41	1672.99	5731.61	2927.2	2478.74	2363.37	4383.5	1339.51
Galectin-3-binding protein OS=Homo sapiens GN=LGALS3BP PE=1 SV=1	Q08380	9	7	3102.68	3649.81	2632.37	8769.53	15488	1269.85	38556.5	4333.71	2459.91	3748.88	5721.38	9064.84	4215.19	9312.91	7729.09	5573.93	2050.57	12529.7	1658.99	4460.04
Gamma-glutamylcyclotransferase OS=Homo sapiens GN=GGCT PE=1 SV=1	O75223	6	6	19324.5	35083.4	34238.7	18915.9	5529.69	12393	4941.28	4431.85	14581.6	12970.5	14522.4	22386.9	17095.8	8670.61	39317.8	65368.8	35577.7	38339	61434.6	22402.1
Ganglioside GM2 activator OS=Homo sapiens GN=GM2A PE=1 SV=4	P17900	2	2	847.861	3820.79	4599.05	1767.29	246.576	817.387	64.3359	191.58	2035.21	1672.55	604.694	1325.67	2038.55	603.025	1520.6	5320.07	7603.28	3563.99	6344.3	1384.28
Glucose-6-phosphate isomerase OS=Homo sapiens GN=GPI PE=1 SV=4 [P06744,P06744-2]	P06744	6	6	22574.6	913.07	931.034	15318.3	11864.3	8210.11	13173.2	1369.63	10133.1	8777.23	1072.5	3745.81	2792.65	5711.66	4618.26	3899.11	2990.83	6507.68	6887.03	1801.92
Glutathione peroxidase 3 OS=Homo sapiens GN=GPX3 PE=1 SV=2	P22352	2	2	772.599	356.648	6453.77	905.786	4359.19	351.649	2001.2	1693.87	1727.59	943.558	200.928	24.0466	41.8818	197.38	2664.29	0.252723	0	5.11104	502.393	250.011
Glutathione S-transferase omega 1, isoform CRA_a OS=Homo sapiens GN=GSTO1 PE=3 SV=1 [D3DRA3,P78417,Q5TA02]	D3DRA3	3	3	974.752	2581.53	229.259	5056.75	984.789	2539.72	1766.13	679.417	442.641	2734.91	2953.05	854.439	2285.02	2302.5	8769.04	329.106	537.399	828.439	8.20209	2850.91
Glutathione S-transferase P OS=Homo sapiens GN=GSTP1 PE=1 SV=2	P09211	4	4	30254.1	708.402	920.836	10552.8	6955.56	13803.4	14810.1	1781.7	13738.9	5126.26	1357.66	1829.54	2622.59	1762.2	15136.3	1657.82	1056.23	1657.94	7691.33	1974.55
Glyceraldehyde-3-phosphate dehydrogenase OS=Homo sapiens GN=GAPDH PE=1 SV=3	P04406	6	6	39863.3	1776.03	541.817	56846.1	22749.4	8811.22	41091.2	2179.12	28451.9	6156.2	5432.43	7172.52	1861.97	1869.07	3293.84	19260.5	2799.02	13206.2	11052.6	2076.36
Glycodelin OS=Homo sapiens GN=PAEP PE=4 SV=1 [E9PH67,H0Y4U4,P09466,P09466-2,P09466-3]	E9PH67	4	4	165.324	91.6054	517.189	0	17964.7	95.0902	7071.24	412.868	17556.8	240.978	1562.53	2183.97	208.035	616.231	2493.54	607.813	2682.75	860.137	331.852	324.584
Glypican-5 OS=Homo sapiens GN=GPC5 PE=1 SV=1	P78333	2	2	5352.58	54698.7	4822.99	4224.96	1623.18	6863.76	2159.57	3015.58	2973	10451.3	12952.8	16628.6	4790.57	5095.11	5868.87	16653.7	23645	14178.9	60309.5	41717.9
Granulins OS=Homo sapiens GN=GRN PE=1 SV=2 [P28799,P28799-2]	P28799	2	2	1014.98	20266.5	1681.98	5912.6	1573.04	1821.89	658.062	2657.36	0	18591.3	8201.79	10817.1	6947.89	15639.5	694.275	15739.5	17001.1	7249.56	25617.8	27474
Haptoglobin OS=Homo sapiens GN=HP PE=1 SV=1	P00738	16	16	372960	18445.4	145705	193425	258672	156844	511994	503718	86874.7	110815	242603	97107.4	133476	102658	30425.6	46574	18667.6	158868	72745.6	34145.9
HCG2043033, isoform CRA_a OS=Homo sapiens GN=LYNX1 PE=4 SV=1 [G3XAC2,Q86SR0]	G3XAC2	2	2	918.665	90.9737	1833.67	636.707	73.9491	130.126	215.02	0	76.252	210.792	195.524	513.015	1513.5	1596.3	3056.72	1837.05	901.157	8613.29	578.484	1127.78
Heat shock 70 kDa protein 1A/1B OS=Homo sapiens GN=HSPA1A PE=1 SV=5 [H0YG33,P08107]	H0YG33	9	9	23388	25330.5	21555.6	21060.3	13772.6	15922.8	11884.7	13173.8	12881.2	20358.1	12198.5	10069.3	16911.2	6084.48	30308	15395.3	7508.58	12505.8	40311.5	20451.9
Heat shock cognate 71 kDa protein OS=Homo sapiens GN=HSPA8 PE=3 SV=1 [E9PKE3,P11142]	E9PKE3	10	10	45003.4	32579.5	34431.4	47525.5	16517.1	27512.6	20879.4	18014.9	43291.3	41702.2	7194.38	8239.49	8035.1	8886.07	54982.8	26562.3	8899.14	22439.1	34282.7	21215.4
Heat shock protein beta-1 OS=Homo sapiens GN=HSPB1 PE=1 SV=2	P04792	6	6	11152.5	6452.95	2140.3	11094.8	6665.58	4331.55	16424.4	2546.7	6809.55	13425.6	11494.8	43839.1	6050.77	6356.82	8700.2	141062	160279	23051.4	166291	10355.9
Hemoglobin subunit alpha OS=Homo sapiens GN=HBA1 PE=1 SV=2	P69905	5	5	17061.2	1060.84	6811.3	9566.2	6316.31	8848.5	1.27719e+06	2645.74	815.78	6683.19	8006.89	4082.02	30357.1	21449.8	2278.21	8802.3	1285.27	29064.4	1014.98	891.91
Hemoglobin subunit beta OS=Homo sapiens GN=HBB PE=1 SV=2	P68871	12	12	74570	11821.5	23682.2	37638.7	36460.3	24169.4	6.87741e+06	17371	32511.3	21798.9	82903.6	30435.4	43725	51963.9	29282.9	208520	80836.7	167390	21166.9	16976.7
Hemoglobin subunit delta OS=Homo sapiens GN=HBD PE=1 SV=2	P02042	6	6	4687.96	3860.19	724.269	1765.93	1469.91	1975.31	232118	1326.22	1440.84	703.701	1211.97	466.114	2920.77	494.417	890.643	1118.81	1014.73	2308.01	408.151	1874.41
Hemoglobin subunit gamma-2 OS=Homo sapiens GN=HBG2 PE=3 SV=1 [E9PBW4,E9PBX7,P69891,P69892]	E9PBW4	2	2	0	0	0	40.7716	0	48.685	2276.09	98.6653	0	31.5095	113.27	0	34.5721	17.0324	598.885	224.962	88.202	22.791	33.3995	27.9134
Hemopexin OS=Homo sapiens GN=HPX PE=1 SV=2	P02790	12	12	214813	46243	94527	93612.3	160483	192386	415549	179626	86733.8	45376.4	98461.5	51117.8	43611.8	31056	39746.7	34251.4	8087.16	53516.3	11027.3	15192.4
High mobility group protein B2 OS=Homo sapiens GN=HMGB2 PE=1 SV=2	P26583	3	3	9510.64	3855.82	1789.79	28903.6	10895.7	16062.1	4178.54	2556.62	3062.67	23906.2	32.1807	2831.95	179.649	1717.28	1808.99	926.914	1008.75	1350.88	2405.39	822.069
Histidine-rich glycoprotein OS=Homo sapiens GN=HRG PE=1 SV=1	P04196	7	7	16822.5	2584.13	8667.69	9103.87	2018.44	10965.7	37209.2	24665.8	2561.96	8701.27	4510.12	590.863	1375.26	2836.81	628.258	2658.58	3385.85	2638	588.969	571.944
Histone H1.5 OS=Homo sapiens GN=HIST1H1B PE=1 SV=3	P16401	2	2	4051.63	0.766502	27.0198	1670.79	5052.64	2266.91	438.588	0	7019.29	4320.35	1363.54	1209.07	59.4637	1678.54	1043.37	7397.06	1724.77	1752.23	10852.4	367.566
Histone H2B type 1-L OS=Homo sapiens GN=HIST1H2BL PE=1 SV=3 [B4DR52,O60814,P06899,P23527,P33778,P57053,P58876,P62807,Q16778,Q5QNW6,Q5QNW6-2,Q93079,Q96A08,Q99877,Q99879,Q99880]	B4DR52	3	3	1364.44	2469.54	9025.46	25772.5	2237.22	1495.16	12328.3	601.037	1341.77	49795.8	4244.87	979.155	100.267	3616.17	3574.56	12625.1	710.501	1305.13	5978.47	723.851
Hornerin OS=Homo sapiens GN=HRNR PE=1 SV=2	Q86YZ3	2	2	457.411	1629.34	1534.89	466.248	111.885	1853.61	196.699	335.682	16230.3	1523.69	1892.55	414.303	324.074	1650.61	882.676	2609.62	1878.94	8421.42	248.179	3162.93
Ig alpha-1 chain C region OS=Homo sapiens GN=IGHA1 PE=1 SV=2	P01876	9	9	533691	582191	358417	284089	248182	514238	502255	915637	424270	184296	555754	357967	147872	184253	454967	568182	586681	321608	128608	444770
Ig gamma-1 chain C region OS=Homo sapiens GN=IGHG1 PE=1 SV=1	P01857	12	12	1.96823e+06	1.25716e+06	1.43578e+06	1.48752e+06	1.52225e+06	2.51174e+06	4.08649e+06	2.63586e+06	1.48984e+06	2.15905e+06	2.09897e+06	1.76305e+06	963260	1.76079e+06	1.72526e+06	4.37224e+06	2.34688e+06	1.59107e+06	1.47505e+06	1.48233e+06
Ig gamma-2 chain C region OS=Homo sapiens GN=IGHG2 PE=1 SV=2	P01859	6	6	871570	198104	158148	567179	104359	455663	548187	481784	306941	227509	365720	79069.6	243497	128461	435601	749629	342386	668665	210342	170336
Ig gamma-3 chain C region OS=Homo sapiens GN=IGHG3 PE=1 SV=2	P01860	5	5	392817	148677	171353	207339	70066.9	362762	224897	591672	124641	209596	533629	110658	126110	105098	67307.2	374482	189835	430302	208129	262298
Ig gamma-4 chain C region OS=Homo sapiens GN=IGHG4 PE=1 SV=1	P01861	3	3	557646	22002.6	43625.2	17270.6	19838.2	40330.7	18314.7	7924.95	22170.9	29249.2	1424.62	7921.7	1441.23	8129.46	81177.8	23144.9	5210.95	305840	8548.38	27538.9
Ig heavy chain V-I region V35 OS=Homo sapiens PE=1 SV=1	P23083	5	5	12856.6	18373.2	6163.94	6338.18	11457.5	13868.1	40494.3	39197.5	9049.36	8919.67	54550.4	21731.1	9911.94	18164.4	6602.14	53126.9	24735.4	14071.8	8874.77	32574.1
Ig heavy chain V-II region ARH-77 OS=Homo sapiens PE=4 SV=1	P06331	2	2	365.321	309.765	472.435	767.391	1068.23	311.15	8539.09	4360.24	984.812	698.514	891.57	637.78	281.96	543.65	2018.99	2084.91	1918.69	453.868	209.789	439.859
Ig heavy chain V-III region TIL OS=Homo sapiens PE=1 SV=1	P01765	2	2	45915.2	9804.95	51392	26793.9	10818.8	33588.5	94732.1	113216	1002.83	16909.6	59337.4	29236.7	45093.1	43214.4	93309.5	29094.4	8183.63	30851.7	9647.92	13819.6
Ig heavy chain V-III region WEA OS=Homo sapiens PE=1 SV=1	P01763	3	3	144611	84091.7	61213	83535.3	31028.9	123302	118724	138236	42032.8	79133.3	130231	41974	22734.3	33492.3	104163	144901	81146	101234	56374.4	107252
Ig kappa chain C region OS=Homo sapiens GN=IGKC PE=1 SV=1	P01834	4	4	2.50921e+06	71015.4	2.42853e+06	2.07661e+06	1.55702e+06	482346	4.64651e+06	6.26702e+06	396931	1.81381e+06	3.87876e+06	2.76437e+06	1.31087e+06	2.15403e+06	551470	5.51108e+06	218937	2.71502e+06	189884	3.15536e+06
Ig kappa chain V-I region AG OS=Homo sapiens PE=1 SV=1	P01593	3	3	51000.5	11748.8	21592.5	26525.7	37604.5	37904.4	145522	77295.4	42856.4	11563.9	37798.7	51047.7	13788.9	24470.3	33457	35575	50102.7	41888.7	43762.8	19260.2
Ig kappa chain V-I region EU OS=Homo sapiens PE=1 SV=1	P01598	4	4	41762.7	51856.7	37228.3	49562.9	30358.4	46142.2	91119.5	90064.5	67637.5	52189.2	49950.8	24378.3	11196.8	29022.5	54815.5	136734	52880.2	45043.4	33439	69549.5
Ig kappa chain V-I region Kue OS=Homo sapiens PE=1 SV=1	P01604	2	2	6025.56	7379.23	12547.1	2888.09	3973.67	8383.6	5558.03	5612.01	6849.23	7054.02	7726.09	4360.99	3565.27	1834.54	20532	13998.3	13720.8	5309.7	5854.06	10471.8
Ig kappa chain V-III region VG (Fragment) OS=Homo sapiens PE=1 SV=1	P04433	2	2	17698.5	13590.2	12147.1	12615.5	16409.1	23945.2	21227.7	30195.6	37916.7	27244.2	1993.74	11992.1	6531.15	3654.13	10638.2	49048.1	36609.4	11857.4	18187.8	37068.5
Ig kappa chain V-III region VH (Fragment) OS=Homo sapiens PE=4 SV=1	P04434	3	3	10585.3	3855.83	6038.37	7875.59	7717.24	12853.4	16930.3	27182.6	11889.5	11166.3	7090.2	8469.53	3725.9	5708.13	10901.7	24227.5	15995.9	7257.02	8689.17	3137.38
Ig kappa chain V-III region WOL OS=Homo sapiens PE=1 SV=1 [P01620,P01623]	P01620	3	3	76706.2	89660.3	114323	82586.4	46199.4	54925	228119	378063	31298.6	68822.5	207404	102676	66790.6	118459	125673	141549	42959.4	95029.1	14359.6	111668
Ig lambda chain V region 4A OS=Homo sapiens PE=4 SV=1	P04211	2	2	4050.31	2155.91	2754.94	3121.61	4486.04	4238.81	7126.34	4106.12	4513.5	2337.92	4274.78	2867.92	3333.49	1828.99	5102.16	9690.47	2010.3	7133.87	756.075	2651.39
Ig lambda chain V-III region LOI OS=Homo sapiens PE=1 SV=1	P80748	2	2	18526.7	18213.6	9263.39	11414.2	8739.25	16384.5	12511.6	18391.6	10710.6	21220.4	10292	7316.43	3973.43	11242.5	12959.8	26072.8	19418.4	10968.2	5514.62	7457.62
Ig lambda chain V-III region SH OS=Homo sapiens PE=1 SV=1	P01714	2	2	4629.35	17708.6	6364.22	5061.68	1977.17	5295.04	5303.74	6794.43	2535.66	6841.88	4931.55	3252.87	1468.69	1944.75	11630.3	13440	1666.62	3433.23	1829.2	13867.5
Ig lambda-3 chain C regions OS=Homo sapiens GN=IGLC3 PE=1 SV=1 [P0CG05,P0CG06]	P0CG05	4	4	1.07024e+06	425193	202198	1.10086e+06	602577	1.2524e+06	1.62362e+06	2.1559e+06	108257	870868	789865	517979	222797	599301	1.15881e+06	1.40575e+06	97318.5	1.09152e+06	98180.6	576874
Ig mu chain C region OS=Homo sapiens GN=IGHM PE=1 SV=3 [P01871,P01871-2]	P01871	11	10	94328.4	105528	15306.8	73799.7	49677.6	73516.1	82715.3	331494	7755.4	66105.6	143188	31100.1	41072.2	75604.2	3585.45	33904.1	8021.45	46739.5	2196.03	59997.7
IgGFc-binding protein OS=Homo sapiens GN=FCGBP PE=1 SV=3	Q9Y6R7	62	61	50237.6	1.34536e+06	586116	979773	306828	500742	845522	317578	1.08845e+06	92802.7	110866	403895	309751	93299.3	433106	317983	573078	45688.3	115556	1.04738e+06
Immunoglobulin J chain OS=Homo sapiens GN=IGJ PE=1 SV=4	P01591	6	5	34623.4	64341.6	36757.1	26862.3	19651.7	48870.4	47544.6	53790.9	32064.3	12535.4	32465.8	53259.9	13388.8	13967.9	67491	52144	67160.6	33107.6	13950	19154.3
Immunoglobulin lambda-like polypeptide 5 OS=Homo sapiens GN=IGLL5 PE=2 SV=2	B9A064	2	2	161151	42081.5	24763.4	130533	69001	126161	272171	177477	34241.1	54319.3	49481.1	67246.6	18589.5	71748.1	153512	130869	44739.2	176910	15094.9	28142.4
Insulin-like growth factor-binding protein 4 OS=Homo sapiens GN=IGFBP4 PE=1 SV=2	P22692	3	3	792.933	249.557	272.613	6273.4	3906.06	82.8375	1326.16	211.559	2812.11	13421.8	176.781	3575.75	338.112	3978.96	743.624	552.753	998.609	1406.6	1166.63	64.7342
Insulin-like growth factor-binding protein 7 OS=Homo sapiens GN=IGFBP7 PE=2 SV=1 [B4E1N2,Q16270]	B4E1N2	2	2	263.323	558.574	572.937	240.661	3691.93	142.628	1138.46	53.4463	4129.97	1140.27	105.084	109.442	53.4174	92.7887	1032.88	818.27	266.193	155.255	2017.56	696.156
Integrin beta-2 OS=Homo sapiens GN=ITGB2 PE=1 SV=2 [A8MYE6,P05107]	A8MYE6	4	4	0	4036.22	806.287	881.76	7.23914	0	23.8724	1392	1.08072	2511.39	3250.55	860.273	6425.03	7665.98	4272	1016.52	232.642	1391.39	203.692	23673.5
Inter-alpha-trypsin inhibitor heavy chain H2 OS=Homo sapiens GN=ITIH2 PE=1 SV=2 [P19823,Q5T985]	P19823	4	4	14981.4	73.7517	723.658	1290.41	5159.78	3058.74	7730.01	1748.42	2106.17	131.501	271.165	49.6632	47.4132	115.964	116.091	26.252	107.211	449.849	182.876	301.498
Interleukin-1 receptor antagonist protein OS=Homo sapiens GN=IL1RN PE=1 SV=1 [P18510,P18510-2,P18510-3,P18510-4]	P18510	7	7	15866.8	5417.35	28309	15678	5248.86	5615.58	3121.75	2460.89	3884.63	5390.21	3980.46	11824.1	24127.4	6581.26	90222.4	34349.6	3209.72	51082.8	18290	9034.96
Involucrin OS=Homo sapiens GN=IVL PE=1 SV=2	P07476	18	18	257891	51924.9	25038.7	12792.1	428665	9199.27	38237.7	32191.6	320856	26375	862469	1.12687e+06	9577.9	13134.3	4674.85	2.76069e+06	2.33036e+06	1.35707e+06	2.65649e+06	299970
Isocitrate dehydrogenase [NADP] cytoplasmic OS=Homo sapiens GN=IDH1 PE=1 SV=2	O75874	3	3	3014.72	0	0	1726.18	273.702	831.302	2177.45	14.235	1206.83	545.017	0	11.6485	0	12.2767	42.5767	31.2008	1.40554	2.94577	5.77831	0
Isoform 1 of Plakophilin-1 OS=Homo sapiens GN=PKP1 [Q13835,Q13835-2]	Q13835	4	4	2607.55	698.075	2437.16	3619.11	1415.37	5007.48	2624.35	605.963	1579.63	2714.99	1085.77	3637.98	1058.94	1376.34	14055.1	3969.82	1979.82	7616.97	11811.4	496.251
Isoform 2 of Adenylyl cyclase-associated protein 1 OS=Homo sapiens GN=CAP1 [D3DPU2,F5H6Z3,Q01518,Q01518-2]	D3DPU2	6	6	21054.3	3385.62	2857.39	13684.4	8753.73	17922.2	9892.67	11532	5921.65	6592.82	1236.4	1102.35	681.96	925.663	3868.1	602.366	1028.56	1718.77	2013.51	1628.85
Isoform 2 of Annexin A2 OS=Homo sapiens GN=ANXA2 [P07355,P07355-2]	P07355	25	25	276788	188988	40971.4	378045	84344.1	186177	182539	39454.9	111136	83568	160506	600048	476769	186265	148557	2.73297e+06	616457	1.63998e+06	2.04699e+06	347121
Isoform 2 of F-actin-capping protein subunit beta OS=Homo sapiens GN=CAPZB [B1AK87,B1AK88,E7EQ40,P47756,P47756-2]	B1AK87	4	4	5394.77	5466.51	2895.67	9220.87	2520.98	5595.59	3198.61	5086.63	14470.1	5857.5	1870.79	2565.89	3605.42	1600.63	12793.3	10295	25917.2	2801.45	17296.6	3996.37
Isoform 2 of Gelsolin OS=Homo sapiens GN=GSN [F5H8M4,F8WA45,P06396-2]	F5H8M4	12	12	91720.1	33535.3	74688.4	56051.4	55603.9	100187	103656	79359.3	29845.7	53077.6	16402.5	6600.43	10140.4	13598.9	21857.2	6513.29	14149.5	23070.4	5029.89	11371.1
Isoform 2 of Golgi membrane protein 1 OS=Homo sapiens GN=GOLM1 [Q8NBJ4,Q8NBJ4-2]	Q8NBJ4	2	2	393.895	479.755	462.641	1068.09	940.629	495.365	448.654	520.309	734.708	2317.13	174.47	705.572	60.4347	679.68	922.515	442.639	352.616	412.833	160.545	602.345
Isoform 2 of Heat shock protein HSP 90-alpha OS=Homo sapiens GN=HSP90AA1 [P07900,P07900-2]	P07900	5	5	8771.46	25.7547	21.4186	3359.05	2444.14	1866.93	4661.8	567.551	3043.95	3262.03	350.502	947.336	297.832	241.146	779.187	5226.75	4838.49	977.413	7059.22	846.809
Isoform 2 of Inter-alpha-trypsin inhibitor heavy chain H4 OS=Homo sapiens GN=ITIH4 [B7ZKJ8,E9PGN5,F5H194,Q14624,Q14624-2]	B7ZKJ8	7	7	9946.34	739.762	2864.31	2132.81	6652.31	6965.73	6709.96	12080.4	6760.31	1298.44	2095.24	1309.7	503.751	863.306	584.533	1023.48	113.733	2445.96	724.617	266.576
Isoform 2 of Malate dehydrogenase, cytoplasmic OS=Homo sapiens GN=MDH1 [B9A041,F5H098,P40925,P40925-2]	B9A041	2	2	4735.62	0	2.60703	2330.07	1325.64	939.162	4068.16	289.071	3755.85	156.224	0	397.961	172.654	480.794	2097.81	204.34	3.94961	128.109	0.0833832	0
Isoform 2 of Prostatic acid phosphatase OS=Homo sapiens GN=ACPP [P15309,P15309-2]	P15309	3	3	1985.17	731.977	476.512	3450.02	1682.43	1401.58	1514.3	647.458	3924.34	1855.98	1436.28	1022.4	4219.25	3804.92	11690.1	7774.92	4542.02	4904.63	61386.1	3377.78
Isoform 2 of Proteasome subunit beta type-5 OS=Homo sapiens GN=PSMB5 [H0YJM8,P28074,P28074-2]	H0YJM8	2	2	160.629	261.743	380.094	463.016	13.018	9.0853	7.54165	9.07483	31.8022	86.2381	0	0	89.1793	60.7974	1665.62	0	20.3601	40.671	107.184	17.9532
Isoform 2 of Tropomyosin alpha-4 chain OS=Homo sapiens GN=TPM4	P67936-2	5	5	8579.15	3141.49	15515.9	26335.5	5197.51	5282.96	3355.96	1567.56	8741.4	5965.1	1645.61	4161.15	23126.4	3728.04	25615	31645.8	48351.3	6713.58	57665.5	5731.48
Isoform 2 of Vezatin OS=Homo sapiens GN=VEZT [C9J154,F2Z3A6,F8VPN9,F8VXA0,F8W048,F8W088,F8W8C2,Q3SY69,Q3SY69-3,Q9HBM0,Q9HBM0-2]	C9J154	2	1	148.14	36195.2	18777.7	2512.65	536.365	1670.94	703.827	1605.88	1992.64	9966.31	1972.49	2066.39	2157.54	7640.7	4137.56	792.435	4998.89	2299.52	245.358	46127.2
Isoform 3 of Alpha-actinin-1 OS=Homo sapiens GN=ACTN1 [P12814,P12814-3]	P12814	4	4	787.862	7828.33	8212.28	1887.95	1016.68	1670.07	803.463	4753.27	215.407	6001.45	339.486	788.623	2356.3	2602.25	4455.21	155.633	517.03	466.927	1283.65	7214.75
Isoform 3 of Histone demethylase UTY OS=Homo sapiens GN=UTY [F5GWV3,F5H3N7,F5H4V7,F5H8B4,F8W8R7,O14607,O14607-2,O14607-3]	F5GWV3	2	0
Isoform 4 of Extracellular matrix protein 1 OS=Homo sapiens GN=ECM1 [Q16610,Q16610-4]	Q16610	10	10	11368.2	2359.17	3739.75	19084.9	25945.3	5644.45	11898.9	7556.78	23610.6	7453.09	40815.6	101624	9045.25	6509.59	11556	371691	189240	94614.7	182224	12104.1
Isoform 4 of Nesprin-1 OS=Homo sapiens GN=SYNE1 [E7EQI5,E9PEL9,Q8NF91,Q8NF91-4]	E7EQI5	2	2	18297.4	1276.44	535.287	10459.7	11909.7	4023.82	3169.27	176.82	12972	5595.7	410.375	202.705	486.675	3499.4	879.458	480.765	75.8968	482.161	193.845	992.616
Isoform 4 of Zinc finger protein 185 OS=Homo sapiens GN=ZNF185 [F5GXF7,F5GYY7,F5GZL4,F8W8V7,H0Y704,O15231,O15231-2,O15231-3,O15231-4]	F5GXF7	5	5	1552.11	3425.67	609.227	3905.06	807.373	3038.92	1392.08	131.258	2482.05	713.792	6999.69	10384.4	2304.66	492.828	1539.83	31057	15000.7	6850.58	51663.8	2492.49
Isoform 5 of L-lactate dehydrogenase A chain OS=Homo sapiens GN=LDHA [P00338,P00338-2,P00338-3,P00338-5]	P00338	7	7	53864.8	24108.1	3048.88	28170.2	13753.1	31414	17036	8100.29	39226.4	23827.7	5930.33	3103.78	3176.33	4932.57	7862.53	2994.65	3264.8	7434.01	10745.5	10746.9
Isoform 5 of Ubiquitin-conjugating enzyme E2 variant 1 OS=Homo sapiens GN=UBE2V1 [G3V2F7,Q13404,Q13404-1,Q13404-2,Q13404-7]	G3V2F7	2	2	3310.69	3558.14	4282.67	2064.99	1104.81	2262.47	1057.95	1022.97	1342.88	1851.35	1234.94	2164.04	4838.24	1938.56	2542.93	3570.07	1302.55	6782.17	4932.73	4572.88
Isoform 7 of Calpastatin OS=Homo sapiens GN=CAST [B7Z468,B7Z574,E7ES10,E7ESM9,E7EVY3,E9PCH5,G5E946,G5E9D3,P20810,P20810-2,P20810-3,P20810-4,P20810-5,P20810-6,P20810-7]	B7Z468	4	4	11588.9	2870.44	2028.64	11476.9	5366.27	2729.08	2611.49	335.504	3667.71	3086.52	1641.81	8286.05	614.944	2372.79	6504.68	18086.5	2964.96	10305.8	9214.47	1774.9
Isoform 8 of Titin OS=Homo sapiens GN=TTN [D3DPG0,Q8WZ42,Q8WZ42-2,Q8WZ42-8]	D3DPG0	4	2	1024.8	2555.24	5453.51	1173.77	228.946	1522.42	155.982	3153.13	354.851	1033.39	9676.52	1867.98	2332.15	2311.22	6726.15	2286.18	909.045	3480.26	2897.62	1861.69
Isoform 9 of Plectin OS=Homo sapiens GN=PLEC [Q15149,Q15149-2,Q15149-3,Q15149-4,Q15149-5,Q15149-6,Q15149-7,Q15149-8,Q15149-9]	Q15149	4	4	78.1542	2050.2	1082.94	416.055	96.4326	558.648	122.41	216.855	28.8805	914.359	2531.35	574.812	1035.7	858.368	2667.28	155.011	104.741	170.845	221.97	6101.58
Isoform C of Fibulin-1 OS=Homo sapiens GN=FBLN1 [B1AHL2,P23142-4]	B1AHL2	11	11	3111.87	2328.81	13936.5	11401.7	18180.7	2212.89	64957.3	9658.94	11526.9	22821.7	14760.1	120924	5257.8	21216.8	6545.75	43772	94336.1	22703.9	1829.67	2803.75
Isoform Smooth muscle of Myosin light polypeptide 6 OS=Homo sapiens GN=MYL6 [B7Z6Z4,F8VZV5,F8W1R7,G3V1V0,G8JLA2,P60660,P60660-2]	B7Z6Z4	3	3	8578.78	3264.36	6732.81	8298.27	2777.32	6948.39	6840.2	10898.1	1841.72	5027.08	2051.92	4698.27	5804.6	5211.3	8762.49	3384.96	1658.31	2784.3	4290.11	5993.93
Isoform Vint of Versican core protein OS=Homo sapiens GN=VCAN [P13611,P13611-2,P13611-5]	P13611	2	2	0	0	23.8219	21.7882	926.968	0	1901.95	37.8331	237.417	2695.11	0	34.5348	105.137	1287.29	274.083	555.331	145.124	0	118.822	121.042
Kallikrein-10 OS=Homo sapiens GN=KLK10 PE=1 SV=3	O43240	7	7	1255.55	15065.2	3801.38	2715.31	884.452	889.598	3340.31	581.271	2329.65	2335.98	4338.04	14532.5	10435.3	10760.8	24273.1	53846.7	62794.2	27901.1	38328.2	16473.4
Kallikrein-11 OS=Homo sapiens GN=KLK11 PE=1 SV=2 [Q9UBX7,Q9UBX7-1,Q9UBX7-3]	Q9UBX7	2	2	768.761	790.605	474.034	649.84	1228.85	994.376	2724.31	1457.52	961.397	941.59	1479.48	1361.2	635.087	608.517	3495.07	9700.09	1223.74	3378.77	3473.49	1744.74
Kallikrein-13 OS=Homo sapiens GN=KLK13 PE=1 SV=1	Q9UKR3	7	7	5012.17	73223.1	41171.3	57833.5	2414.62	7030.89	4487.76	3977.63	11336.3	27459.4	14637.7	16921.8	75099	61945.9	152257	115304	86551.5	52719.1	132956	130329
Kallikrein-6 OS=Homo sapiens GN=KLK6 PE=1 SV=1	Q92876	5	5	8683.62	31507.4	56374.5	109678	3157.23	15525.9	8215.23	4565.1	18674.4	15080.9	11577.2	5736.36	123440	23989.3	139724	107030	49531	16420.7	60160.9	26530.5
Keratin, type I cytoskeletal 10 OS=Homo sapiens GN=KRT10 PE=1 SV=6	P13645	18	18	21081.2	74224.8	82949.1	52308.2	22286.2	61844.8	12153.4	25181.6	72566.1	199155	83431	321511	31494.9	117655	135922	454537	100707	95368.4	154502	229649
Keratin, type I cytoskeletal 13 OS=Homo sapiens GN=KRT13 PE=1 SV=4	P13646	31	31	56777.3	1.64294e+06	2.38563e+06	133018	395670	61541.5	46004.4	752391	1.84001e+06	970474	382973	658585	435028	81008.2	1.07932e+06	957943	2.45655e+06	128437	2.37357e+06	924730
Keratin, type I cytoskeletal 14 OS=Homo sapiens GN=KRT14 PE=1 SV=4	P02533	4	4	978.339	3274.51	11571	1683.87	1184.64	1958.29	1375.86	3580.44	3938.19	5271.72	2795.59	6372.72	5365.24	2824.57	12085.2	7499.79	7862.64	4694.22	4607.5	8741.21
Keratin, type I cytoskeletal 16 OS=Homo sapiens GN=KRT16 PE=1 SV=4	P08779	9	9	1263.32	16253.1	44454.1	3770.43	2042.8	1637.96	1403.7	18844.6	9789.29	18643.4	17661	26735.5	18296.1	4848.54	23548.7	14980.6	18101.7	7483.07	20853.8	26025.7
Keratin, type I cytoskeletal 17 OS=Homo sapiens GN=KRT17 PE=1 SV=2	Q04695	2	2	0	271.352	891.2	72.4624	8.66258	31.1644	12.224	46.4051	101.818	1461.68	1738.82	113.874	928.148	130.162	1830.71	37.7356	10.2706	0	286.531	1233.54
Keratin, type I cytoskeletal 9 OS=Homo sapiens GN=KRT9 PE=1 SV=3	P35527	12	12	24881.4	51268.8	69562.9	33307.4	10017	81771.2	9259.84	22617.1	214664	68675.3	62214.7	75535.9	21119	96706.2	103433	161435	77876.4	219244	55969.4	141729
Keratin, type II cuticular Hb3 OS=Homo sapiens GN=KRT83 PE=1 SV=2 [KRHB3_HUMAN,P78385]	KRHB3_HUMAN	3	2	847.165	514.519	640.625	355.786	51.1969	216.96	54.2434	128.838	185.334	298.842	5265.2	488.603	802	437.045	833.054	28.5022	311.434	210.306	195.179	1561.15
Keratin, type II cytoskeletal 1 OS=Homo sapiens GN=KRT1 PE=1 SV=6	P04264	20	20	39475.4	130703	142871	90103	115711	205977	33303.9	101527	578982	307042	158914	711553	36339.6	221127	276225	519933	377019	344429	869157	320906
Keratin, type II cytoskeletal 2 epidermal OS=Homo sapiens GN=KRT2 PE=1 SV=2	P35908	10	9	1323.04	10815.5	7496.36	7865.25	3532.96	9729.57	2928.19	5525.27	12700.5	41774.1	16818.2	47849.7	4105.55	21946.3	24463.5	94029.9	10952.1	10948.2	18759.9	21794.4
Keratin, type II cytoskeletal 4 OS=Homo sapiens GN=KRT4 PE=1 SV=4 [F8VS64,P19013]	F8VS64	26	26	26990.2	499459	117569	19028	94939.5	11146.4	23370.6	94828	340576	179398	49642.9	239333	23007.6	14239.8	55117.6	467360	296422	108973	444073	123821
Keratin, type II cytoskeletal 5 OS=Homo sapiens GN=KRT5 PE=1 SV=3	P13647	20	20	14047	99731.2	168392	18747.1	33557.2	18278.5	20725	69446	178408	58282.4	54612.4	101303	35455.5	22020.2	95152.1	130036	414601	29644.1	217696	73066.3
Keratin, type II cytoskeletal 6A OS=Homo sapiens GN=KRT6A PE=1 SV=3	P02538	31	29	31040.5	707766	1.22682e+06	117784	154668	48597.2	67556.6	652551	869595	586780	286625	467960	300826	66803.8	685276	735069	1.81336e+06	93996.6	1.39641e+06	352576
Keratin, type II cytoskeletal 6B OS=Homo sapiens GN=KRT6B PE=1 SV=5	P04259	3	3	4144.37	8688.81	31043.5	5752.08	6610.28	11968.7	3112.71	6954.17	44177.1	19468.3	7931.63	15599.7	2991.03	5194.01	22016.7	24591.1	23062.4	13613.5	40862.9	8269.94
Keratin, type II cytoskeletal 6C OS=Homo sapiens GN=KRT6C PE=1 SV=3	P48668	2	2	704.028	31857	50857.4	2823.5	2467.45	550.657	5435.8	32044	37288.9	7875.78	12909.9	14812.5	18560.2	4943.52	24231.4	8479.6	13326.6	13309.1	28232.6	29659.2
Keratin, type II cytoskeletal 78 OS=Homo sapiens GN=KRT78 PE=2 SV=2	Q8N1N4	4	4	497.971	773.536	1577.79	359.559	1677.82	491.922	272.344	635.47	4344.32	3359.06	463.347	1739.56	289.6	727.767	1431.13	5494.63	18004.1	569.743	6268.01	1196.6
Kininogen-1 OS=Homo sapiens GN=KNG1 PE=2 SV=1 [B4DPP8,D3DNU8,P01042,P01042-2]	B4DPP8	7	7	44312	4772.6	11616.4	20708	72302.7	43020.4	60658.3	51110.9	21397	21658.4	20769.1	18732.8	3573.21	7812.13	5316.59	9565.63	2282.36	16239.3	4195.43	2823.5
Lactotransferrin OS=Homo sapiens GN=LTF PE=1 SV=6 [E7EQB2,E7ER44,P02788]	E7EQB2	40	40	825985	1.51068e+06	2.14826e+06	3.46143e+06	2.21124e+06	967046	587088	1.41192e+06	2.00608e+06	3.16811e+06	2.14704e+06	1.26937e+06	1.06641e+06	1.50294e+06	1.8376e+06	226854	379295	1.10903e+06	223053	838855
Lamin-B1 OS=Homo sapiens GN=LMNB1 PE=3 SV=1 [E9PBF6,P20700]	E9PBF6	4	4	502.413	891.63	2842.68	1279.82	443.45	328.374	305.563	3087.98	698.759	8918.2	174.682	247.032	100.022	667.31	271.412	240.853	127.459	996.625	881.217	88.7644
Leucine-rich alpha-2-glycoprotein OS=Homo sapiens GN=LRG1 PE=1 SV=2 [B4E1I8,P02750]	B4E1I8	6	6	5202.43	4979.21	9600.18	10287	8082.01	6800.22	7695.46	9560.32	8372.76	8454.69	14114	5605.39	14707.2	5945.46	13321.3	1937.9	1177.24	8607.81	985.903	6435.88
Leukocyte elastase inhibitor OS=Homo sapiens GN=SERPINB1 PE=2 SV=1 [B4E3A8,P30740]	B4E3A8	15	15	187963	198438	329411	79066.6	33893.8	68068.9	62753.2	66955	56635	160515	123418	65107.7	151117	122335	370045	204261	114325	125340	206240	314197
Leukotriene A-4 hydrolase OS=Homo sapiens GN=LTA4H PE=1 SV=2 [F8VV40,P09960]	F8VV40	3	3	4243.98	0	0	4514.36	3088.55	2310.01	1933.4	242.016	991.365	2192.05	360.097	443.824	2708.24	2170.63	2802.32	55.0879	551.53	393.884	597.845	26.4526
Ly6/PLAUR domain-containing protein 3 OS=Homo sapiens GN=LYPD3 PE=4 SV=1 [E7ET82,O95274]	E7ET82	4	4	35516.7	172787	49562.6	74858.6	31647.1	32309.9	11499.2	16790.3	27152.6	71969	74125.8	206536	107477	152649	169462	301535	152984	161697	315039	189652
Lymphocyte-specific protein 1 (Fragment) OS=Homo sapiens GN=LSP1 PE=4 SV=1 [C9JU59,E7EMG9,E9PFP3,P33241]	C9JU59	2	2	1783.07	6346.73	1689.35	2705.98	1337.2	2527.96	455.582	1935.94	0	6157.11	6148.8	769.456	158.857	1989.69	504.103	103.838	144.011	820.051	406.275	1077.53
Lysosome-associated membrane glycoprotein 2 OS=Homo sapiens GN=LAMP2 PE=2 SV=1 [B4E2S7,B7Z2R9,P13473,P13473-2,P13473-3]	B4E2S7	2	2	202.244	982.63	1022.07	1196.65	372.617	254.405	161.45	175.293	1478.58	1996.83	238.535	735.388	995.491	199.787	461.635	2155.27	3155.28	331.075	4277.57	529.646
Lysozyme C OS=Homo sapiens GN=LYZ PE=1 SV=1	P61626	6	6	9525.31	146760	43011.1	21970.4	17166	16866	4993.14	18234.3	12273	60016.1	45123.5	60545.4	27006.9	33800.2	104060	19193.8	28150	30220.7	34561.5	229446
Macrophage-capping protein OS=Homo sapiens GN=CAPG PE=1 SV=2 [B4DU58,B8ZZS7,P40121]	B4DU58	4	4	8152.56	4739.74	39823.5	7030.72	3439.28	9233.43	5016.78	9665.18	2933.16	5190.02	781.634	1752.72	1429.07	2766.82	36112.7	2411.71	1916.49	3616.74	2830.01	725.735
Maltase-glucoamylase, intestinal OS=Homo sapiens GN=MGAM PE=4 SV=1 [E7ER45,H0YIM5,O43451]	E7ER45	2	2	22.1533	1508.19	1691.58	145.873	329.875	0	27.095	287.377	42.6984	448.081	1124.42	242.272	1231.83	1140.75	2665.71	198.015	380.805	295.367	14.217	11401.2
Mammaglobin-B OS=Homo sapiens GN=SCGB2A1 PE=1 SV=1	O75556	4	4	702.029	2608.41	7760.14	20095.9	22416.8	869.278	6719.04	582.969	55992.2	2158.08	1546.48	4149.92	1606.17	2289.78	1594.79	4790.06	28672.2	3596.57	11971.4	1456.32
Matrilysin OS=Homo sapiens GN=MMP7 PE=1 SV=1	P09237	3	3	423.436	412.874	9.57465	46.4891	177.039	62.633	9013.73	518.427	7.6972	531.711	15.2036	54.1846	182.844	45.0171	326.286	27.6718	8.78896	146.775	5.48727	222.761
Matrix metalloproteinase-9 OS=Homo sapiens GN=MMP9 PE=1 SV=3	P14780	18	18	31758.1	109969	161654	72627.4	54371.1	75282.3	15885.7	230595	13271.1	191551	43690.7	13045	15293.8	58459.6	66293.2	3234.82	4364.38	13172.8	4902.44	36041.6
Megakaryocyte-potentiating factor OS=Homo sapiens GN=MSLN PE=4 SV=1 [H3BMA1,H3BUX1,Q13421,Q13421-2,Q13421-3,Q13421-4]	H3BMA1	2	2	2841.29	441.169	14.1158	11.113	3939.27	1295.86	4240.69	20.481	1100.52	103.9	13.0482	0.639946	2.01271	13.5928	784.618	965.698	60.5252	1188.55	2.55243	0
Metalloproteinase inhibitor 1 OS=Homo sapiens GN=TIMP1 PE=2 SV=1 [P01033,Q5H9A7]	P01033	4	4	7876.59	8117.68	11072.4	42407.2	34307.2	10336.5	11571.3	6924.37	27629.7	86570.7	7285.77	21598.8	2681.3	14542.9	4403.51	2755.46	3632.89	10425.3	3285.87	5040.63
Moesin OS=Homo sapiens GN=MSN PE=1 SV=3	P26038	3	3	10429.3	1700	15738.7	11749.9	9808.04	7763.53	5936.28	15299	2501.15	32607.5	13571.5	4525.98	2014.78	11503.2	3401.84	2585.37	2053.53	5761.85	1126.12	7322.1
Mucin 1, cell surface associated OS=Homo sapiens GN=MUC1 PE=2 SV=1 [B1AVQ5,B1AVQ7,B6ECA1,E7EUW3,P15941,P15941-2,P15941-3,P15941-4,P15941-7,P15941-8,Q0VAP5]	B1AVQ5	2	2	1095.89	2286.75	582.738	559.42	5032.29	981.014	3322.1	348.216	1346.46	1448.78	421.789	1059.22	445.051	3152.42	2130.36	833.748	347.073	1617	136.45	1876.44
Mucin-16 OS=Homo sapiens GN=MUC16 PE=1 SV=2 [B5ME49,Q8WXI7]	B5ME49	5	5	3074.4	1524.88	169.89	2811.46	5790.27	3199.09	8280.27	1616.9	2917.6	2934.72	471.669	1295.9	476.685	4001.24	330.25	1844.71	1122.77	2681.07	186.783	395.016
Mucin-5AC (Fragments) OS=Homo sapiens GN=MUC5AC PE=1 SV=3	P98088	16	16	3299.64	72700.7	83390.1	6742.62	1401.55	11838	6183.53	16314.8	1322.47	10375.1	27648.7	15774.2	8694.91	35966.8	81479.9	5345.97	2376.77	2205.41	4349.86	51857.4
Mucin-5B OS=Homo sapiens GN=MUC5B PE=4 SV=1 [E9PBJ0,H7BYZ0,Q9HC84]	E9PBJ0	47	47	69649.5	632319	696037	303057	78982.8	167653	298297	296774	159546	414736	299733	606357	671763	2.84679e+06	687640	83260.1	364783	73337.4	70432.3	533512
Myeloid cell nuclear differentiation antigen OS=Homo sapiens GN=MNDA PE=1 SV=1	P41218	3	3	5700.9	532.258	1615.16	3622.17	4268.77	3647.62	1980.3	1784.98	482.149	2051.82	50.9525	32.0919	102.842	247.149	282.541	48.2394	548.121	88.5744	43.6522	1758.71
Myeloperoxidase OS=Homo sapiens GN=MPO PE=1 SV=1 [P05164,P05164-2,P05164-3]	P05164	22	22	158221	1.18668e+06	488474	538888	181102	572248	163873	282006	101922	1.21398e+06	602181	384171	356473	442818	107557	229721	529654	339462	622392	2.2598e+06
Myosin-9 OS=Homo sapiens GN=MYH9 PE=1 SV=4	P35579	18	18	83392.2	26423.4	43612.6	26186.5	10589.9	19271.4	12386.3	64201	9583.5	64699	5648.2	7425.57	9907.99	10090.1	18997	16543.8	24350.3	36393.1	37416.3	8339.73
Myristoylated alanine-rich C-kinase substrate OS=Homo sapiens GN=MARCKS PE=1 SV=4	P29966	3	3	3223.07	6259.37	34.7101	34029	3844.41	134.36	3017.9	334.293	331.767	6220.32	10837.8	19261.3	24820	9866.23	4424.26	45512	6501.94	12009.2	0	15071.1
NADP-dependent malic enzyme OS=Homo sapiens GN=ME1 PE=1 SV=1	P48163	2	2	22.8766	0	168.474	0.0353193	70.1452	0	0.0795572	32.7302	68.7407	28.9742	13.3135	104.395	60.4183	154.696	3660.95	15.012	741.098	80.8283	292.534	183.694
Neuroblast differentiation-associated protein AHNAK OS=Homo sapiens GN=AHNAK PE=1 SV=2	Q09666	88	85	89177	37160.3	14170.5	45542.1	82573.6	70250.4	29981.4	16397.3	120053	44111.4	106562	334965	52028.7	37295.9	83946.5	387334	523678	365726	873597	56822.3
Neutrophil collagenase OS=Homo sapiens GN=MMP8 PE=1 SV=1	P22894	8	8	5351.21	28595.7	14161.3	14512.7	7816.76	11561.8	5492	35458.4	2822.05	27731.1	54936.7	20144.4	24083.3	28732.9	28985.8	8708.01	2595.03	13715	5562.68	61237.7
Neutrophil defensin 1 OS=Homo sapiens GN=DEFA1 PE=1 SV=1 [P59665,P59666]	P59665	2	2	30843.4	172073	67192.1	29652.6	30867.4	30548.5	42738.1	154184	15107.2	89408.7	196751	122964	67311.1	73024.6	44905	24825.3	116173	193104	150840	598714
Neutrophil elastase OS=Homo sapiens GN=ELANE PE=1 SV=1	P08246	3	3	39132.6	169303	68508.3	51960.7	19525.5	54987.2	16907.3	57504.6	13904	80222.1	111936	74052.9	23617.2	33458	38442.9	35882.8	143673	45975.4	77094.8	165459
Neutrophil gelatinase-associated lipocalin OS=Homo sapiens GN=LCN2 PE=4 SV=1 [H9KV70,P80188]	H9KV70	12	12	400713	1.60958e+06	782022	1.29718e+06	801389	982549	429802	593886	1.04548e+06	957426	380554	1.07709e+06	613169	557695	1.03283e+06	1.38352e+06	1.31244e+06	1.02471e+06	916124	1.577e+06
Nucleoside diphosphate kinase OS=Homo sapiens GN=NME1-NME2 PE=2 SV=1 [O60361,P22392,P22392-2,Q32Q12]	O60361	4	4	4750.89	387.764	232.516	6699.49	929.268	1781.42	3318.75	475.386	2323.77	1814.48	763.472	109.046	2701.83	1116.15	25910.9	329.123	117.537	1897.11	258.633	152.05
Olfactomedin-4 OS=Homo sapiens GN=OLFM4 PE=1 SV=1	Q6UX06	5	5	308.094	2737.3	19.5107	660.673	391.937	266.546	1775.41	3470.61	47.9266	2252.01	739.699	1141.8	2106.7	3634.98	2821.97	2494.66	27.7862	15841.9	56.1271	3551.44
Oviduct-specific glycoprotein OS=Homo sapiens GN=OVGP1 PE=2 SV=1 [H0Y358,Q12889]	H0Y358	6	6	2081.75	223.35	232.47	29.9769	144.527	192.202	33990.2	463.051	2868.57	2732.6	583.859	540.801	956.022	2765.61	411.557	3445	1490.16	13364.5	730.159	2814.37
Peptidoglycan recognition protein 1 OS=Homo sapiens GN=PGLYRP1 PE=1 SV=1	O75594	5	5	1892.61	4384.42	4660.82	13187.7	16464.4	9632.06	3586.18	5990.3	1134.04	16136.7	2696.54	3247.69	1197.46	4628.61	10935.6	2001.4	1776.53	3838.42	374.614	2166.26
Peptidyl-prolyl cis-trans isomerase A OS=Homo sapiens GN=PPIA PE=1 SV=2	P62937	6	6	57001.2	1790.35	2456.85	23975.6	12077.4	22155.5	30197.4	5901.79	21850.1	17016.3	7277.35	2433.05	4218.96	5664.15	4547.39	4447.24	1609.88	2927.28	5254.81	9880.17
Peptidyl-prolyl cis-trans isomerase B OS=Homo sapiens GN=PPIB PE=1 SV=2	P23284	2	2	2496.91	532.929	165.12	1214.34	523.647	611.618	1649.15	115.095	7582.62	443.003	2411.38	579.736	391.965	253.697	2497.31	3546.36	420.817	5121.58	2632.88	3133.58
Periplakin OS=Homo sapiens GN=PPL PE=4 SV=1 [H3BT08,O60437]	H3BT08	14	14	7871.96	1690.88	4935.32	3337.55	8133.97	1512.18	3276.9	1147.22	10053.8	10376.6	2309.1	11996	1219.15	2045.56	4074.42	33237.4	24661.5	5785.89	38502.8	1340.59
Peroxiredoxin-1 OS=Homo sapiens GN=PRDX1 PE=1 SV=1	Q06830	8	7	37577.9	45978.4	47479.3	17202.5	13596.9	23213.7	22283.9	11057.6	23562	17932.7	8123.71	6813	9059.88	7091.59	56068.3	10990.3	1794.68	19713.1	6108.69	13064.7
Peroxiredoxin-2 OS=Homo sapiens GN=PRDX2 PE=1 SV=5	P32119	3	3	6313.08	2149.22	8071.93	2665.33	885.276	2471.16	15564	1016.09	4818.82	1746.2	2191.16	819.544	1197.48	797.983	15546.4	6103.93	452.734	9660.38	499.288	867.476
Peroxiredoxin-5, mitochondrial OS=Homo sapiens GN=PRDX5 PE=4 SV=1 [A6NG06,P30044,P30044-2]	A6NG06	2	1	3411.77	0	0	1582.17	728.2	2211.37	5534.75	38.2514	1622.68	28.4704	0	14.9384	167.011	169.369	0	0	0	17.1201	0	39.0179
Peroxiredoxin-6 OS=Homo sapiens GN=PRDX6 PE=1 SV=3	P30041	3	3	10597.3	1505.31	297.786	3405.9	1236.2	2999.97	5259.86	22.61	4876.06	2694.64	1298.49	644.321	712.802	691.225	549.438	1103.92	357.779	2873.89	2459.72	691.978
Phosphatidylethanolamine-binding protein 1 OS=Homo sapiens GN=PEBP1 PE=1 SV=3	P30086	6	6	38252	4285.76	8170.82	37260.4	12897.9	11020.9	24006.6	6707.77	11308.9	7713.2	2405.03	3477.68	6184.57	2625.46	22147.1	18565.7	1433.16	29500.4	4747.1	1200.12
Phosphoglycerate kinase 1 OS=Homo sapiens GN=PGK1 PE=1 SV=3	P00558	10	10	37864.1	1816.46	1212.23	16051.9	7939.54	5898.09	22748.1	552.161	27398	3740.54	234.513	664.62	655.146	678.358	507.593	634.339	717.618	1365.26	1102.56	2802.67
Phosphoglycerate mutase 1 OS=Homo sapiens GN=PGAM1 PE=1 SV=2 [F2Z2J9,P18669]	F2Z2J9	3	3	3084.31	0.702266	5.66999	4564.63	3790.79	1167.99	10936.1	10.0534	791.581	1042.17	357.941	719.138	1325.71	778.144	202.81	128.883	12.8892	566.993	9.30804	87.4039
Phospholipase B-like 1 OS=Homo sapiens GN=PLBD1 PE=1 SV=2	Q6P4A8	8	8	3390.61	11904.1	8485.03	9401.58	1965.67	2922.85	639.113	1052.62	943.251	3866.71	1964.93	9913.99	10995.1	8764.26	30230.5	5819.64	1427.45	5995.41	7136.72	37445.6
Pigment epithelium-derived factor OS=Homo sapiens GN=SERPINF1 PE=1 SV=4	P36955	2	2	2197.83	117.84	361.06	754.199	1434.69	1083.38	2501.1	646.278	1507.93	1294.88	131.478	57.1212	202.45	68.2289	524.474	434.115	625.198	71.9335	359.212	236.104
Plasma protease C1 inhibitor OS=Homo sapiens GN=SERPING1 PE=2 SV=1 [B4E1F0,B4E1H2,E9PGN7,P05155]	B4E1F0	10	10	53191.7	10757.4	11622.9	19490.8	77907.3	30205.3	108888	15068.8	59772.1	5528.72	23888.5	7202.81	2322.49	4301.16	13503.4	11162.9	3931.68	9692.98	7665.97	9809.58
Plasma retinol-binding protein(1-181) OS=Homo sapiens GN=RBP4 PE=3 SV=2 [A6NCP9,P02753,Q5VY30,RETBP_HUMAN]	A6NCP9	2	2	582.13	76.6351	179.927	597.332	1155.68	1178.69	837.096	497.483	603.863	137.215	63.8465	496.17	10.6443	42.2292	44.9308	88.3243	2035.61	43.787	41.7933	207.875
Plasminogen OS=Homo sapiens GN=PLG PE=1 SV=2	P00747	10	10	19274.6	4878.05	4498.38	6868.96	17416.6	12248.4	24900.8	18026.5	10863.2	10065.2	15956.6	30145.6	7617.64	17755.2	8676.21	27967.4	25347.5	18836	5119.76	3466.13
Plastin-2 OS=Homo sapiens GN=LCP1 PE=1 SV=6	P13796	28	27	117770	383047	207861	256681	106449	182724	126184	139011	62134.2	402756	202216	226198	256733	240995	155710	37434.1	39706.1	168530	52185	429910
Plastin-3 OS=Homo sapiens GN=PLS3 PE=2 SV=1 [B4DGB4,B7Z6M1,F8W8D8,P13797]	B4DGB4	3	3	1715.17	1332.49	1780.98	967.008	154.445	356.056	48.003	440.694	75.0919	867.157	454.331	589.482	1286.39	967.984	2788.42	742.938	124.168	1608.81	1253.33	2431.74
Polymeric immunoglobulin receptor OS=Homo sapiens GN=PIGR PE=1 SV=4	P01833	21	21	575019	1.54022e+06	651602	1.60768e+06	1.4213e+06	1.69021e+06	1.34141e+06	492181	2.66281e+06	1.68872e+06	235279	1.36681e+06	261776	742385	587993	552448	746401	1.38917e+06	112951	676552
Prelamin-A/C OS=Homo sapiens GN=LMNA PE=1 SV=1 [P02545,P02545-2,P02545-3,Q3BDU5,Q5TCJ4,Q6UYC3]	P02545	4	4	2882.67	2194.14	5093.53	15278.8	5396.93	1355.56	1715.46	824.798	28075.9	6466.09	287.753	25702.7	3687.73	41980.2	848.79	8715.37	51787.4	5262.44	13850.1	1355.44
Pro-cathepsin H OS=Homo sapiens GN=CTSH PE=1 SV=4 [E9PBP2,P09668]	E9PBP2	3	3	1414.24	1085.49	663.362	2648.79	275.753	527.939	75.7988	71.5182	1528.41	22477.6	214.887	366.087	447.867	2058.26	2456.67	232.171	2194.27	655.802	1925.85	709.474
Proactivator polypeptide OS=Homo sapiens GN=PSAP PE=4 SV=1 [B1AVU8,C9JIZ6,F5H0X6,F8W6Z6,P07602,P07602-2,P07602-3]	B1AVU8	2	2	3943.21	5182.2	6529.57	4820.22	1382.06	1935.52	1574.4	2485.58	3400.09	5863.19	2001.04	1342.28	1409.03	2175.38	2740.44	458.117	1212.88	1147.47	670.442	3989.35
Profilin-1 OS=Homo sapiens GN=PFN1 PE=1 SV=2	P07737	6	6	20956.6	1467.81	1004.06	21937.1	11260.6	19881.1	14545.1	6050.34	9044.58	10953.6	3175	679.385	1313.9	5446.71	5877.87	557.02	32.1703	2656.51	2139.76	1098.83
Prostasin OS=Homo sapiens GN=PRSS8 PE=1 SV=1	Q16651	2	2	4339.92	5139.08	3394.5	4628.32	4702.43	1677.7	3314.67	657.375	4257.3	8812.74	966.014	1110.85	428.181	2664.95	4744.66	1731.61	593.627	5111.64	363.434	3802.83
Proteasome (Prosome, macropain) subunit, alpha type, 5, isoform CRA_c OS=Homo sapiens GN=PSMA5 PE=2 SV=1 [B4E2V4,P28066]	B4E2V4	2	2	1239.51	349.563	2200.55	2395.41	1610.27	323.473	957.036	325.835	1505.09	849.224	154.772	528.126	1351.4	1718.5	25504.8	598.286	2385.52	644.169	1047.64	140.296
Proteasome activator complex subunit 1 OS=Homo sapiens GN=PSME1 PE=4 SV=2 [A6NJG9,H0YNE3,Q06323]	A6NJG9	2	2	5125.95	2117.35	0	2796.63	1175.56	2713.84	935.002	0.513919	3308.98	1606.87	854.211	2965.67	2004.41	1903.53	200.583	11439.9	5247.62	4788.36	13206.7	112.264
Proteasome subunit alpha type-1 OS=Homo sapiens GN=PSMA1 PE=4 SV=1 [F5GX11,P25786,P25786-2]	F5GX11	2	2	81330.4	1181.02	2127.01	34985.9	34673	26977.8	13208.4	2535.78	35258.6	7951.25	857.889	2471.13	1890.11	3344.16	12599.2	2250.93	1992.97	7486.91	512.604	1816.76
Proteasome subunit alpha type-3 OS=Homo sapiens GN=PSMA3 PE=1 SV=2 [P25788,P25788-2]	P25788	4	4	1527.58	657.638	212.618	3134.6	688.732	343.998	536.551	0.502934	1049.34	1372.89	58.263	232.199	511.305	365.332	11804	1390.83	3112.73	444.733	1157.82	1130.9
Protein AMBP OS=Homo sapiens GN=AMBP PE=1 SV=1	P02760	2	2	9223.28	2964.83	1376.38	2590.53	10303.3	5836.62	6975.98	2821.12	5750.29	4992.22	1312.1	692.889	1452.46	1159.92	289.314	2367.9	138.656	2421.27	42.7319	1479.65
Protein disulfide-isomerase A3 OS=Homo sapiens GN=PDIA3 PE=2 SV=1 [B3KQT9,G5EA52,P30101]	B3KQT9	3	3	5739	336.687	1983.99	3401.11	1608.35	1890.54	1093.12	1022.46	14298.8	1780.24	304.639	385.099	201.145	375.797	2642.96	391.65	1021.44	558.396	907.429	446.355
Protein disulfide-isomerase A4 OS=Homo sapiens GN=PDIA4 PE=1 SV=2	P13667	5	5	2889.03	567.783	1294.94	2674.44	1427.08	1073.3	555.89	39.4447	13509.7	1670.16	18.888	103.227	262.743	155.934	3261.57	193.053	64.0878	56.4042	113.303	259.01
Protein disulfide-isomerase OS=Homo sapiens GN=P4HB PE=3 SV=2 [E7EPA8,P07237]	E7EPA8	8	8	22019.7	1931.36	13216.2	12033.5	4103.54	10751.4	11590.6	11995.9	31405.1	5071.79	8626.84	6452.7	2542.32	3475.61	19553.3	5158.77	6679.16	4897.94	2965.31	1358.98
Protein DJ-1 OS=Homo sapiens GN=PARK7 PE=1 SV=2	Q99497	4	4	10746.3	407.121	778.392	3938.99	1318.85	1719.69	3800.41	920.861	6488.5	775.92	943.666	539.19	648.59	3641.85	11813.7	723.86	193.821	1882.69	528.316	429.414
Protein FAM25A OS=Homo sapiens GN=FAM25A PE=2 SV=1 [B3EWG3,B3EWG4,B3EWG5,B3EWG6]	B3EWG3	2	2	3649.14	97.7553	285.312	332.772	2248.81	1223.97	2912.21	659.783	2949.51	146.594	1421.38	4176.3	202.335	340.338	14.9603	3828.13	4512.43	8539.82	10454.7	1197.51
Protein S100-A11 OS=Homo sapiens GN=S100A11 PE=1 SV=2	P31949	4	4	62238.2	33890	90178.7	156870	15080.2	47656.9	21979.3	73845.4	15006.3	107243	38003.3	12272.1	50027.8	19219	89236.6	37131.9	599.095	64661.9	10301	16128.5
Protein S100-A12 OS=Homo sapiens GN=S100A12 PE=1 SV=2 [H7BY66,P80511]	H7BY66	2	2	16515.6	25094.2	48237.6	18585.7	5157.03	21880.6	3808.42	25901.9	3851.39	15692.4	14172.9	4386.33	2687.01	6762.66	120938	637.301	497.346	20343.7	1485.9	12522.7
Protein S100-A2 OS=Homo sapiens GN=S100A2 PE=1 SV=3	P29034	2	2	7234.27	13972.1	70527.5	14988	548.988	6677.49	788.516	4930.8	2687.53	6162.09	1905.44	582.155	9766.52	3824.67	92573.2	235.701	497.637	2528.16	1744.99	5299.82
Protein S100-A4 OS=Homo sapiens GN=S100A4 PE=4 SV=1 [F5H3J5,P26447]	F5H3J5	2	2	13620.5	27115.4	14093.5	33635.8	7766.82	16207.1	11916.1	8911.13	4871.62	22295	2168.52	1905.01	3264.8	3056.19	7938.3	4683.24	853.12	1962.3	1248.06	2908.84
Protein S100-A6 OS=Homo sapiens GN=S100A6 PE=1 SV=1	P06703	3	3	120838	40910.5	58307.5	92747.7	10781.7	83349.2	28350.6	31327.3	14596.4	47423.5	7387.75	511.871	828.329	7876.03	84654.3	787.92	979.644	4361.38	1133.63	1588.95
Protein S100-A7 OS=Homo sapiens GN=S100A7 PE=1 SV=4	P31151	13	13	76632.9	637175	4.82458e+06	1.35447e+06	11531.8	41588.3	56931.1	60932.1	328809	287162	91119.9	16129.1	1.75139e+06	120626	1.65166e+07	871638	724910	79236.2	498987	516324
Protein S100-A8 OS=Homo sapiens GN=S100A8 PE=1 SV=1	P05109	9	9	994498	518118	1.49056e+06	208676	124908	344821	113902	207150	187155	229636	1.21568e+06	222290	512224	351858	3.94763e+06	2.3678e+06	440944	1.58807e+06	5.08373e+06	888292
Protein S100-A9 OS=Homo sapiens GN=S100A9 PE=1 SV=1	P06702	9	9	964570	352823	1.28176e+06	143544	203430	369587	161339	88871.5	237930	230190	1.05935e+06	285706	694406	265014	3.4097e+06	1.88945e+06	516792	1.57283e+06	4.36342e+06	301388
Protein S100-P OS=Homo sapiens GN=S100P PE=1 SV=2	P25815	2	2	41168.7	96581.5	23872.8	54975.7	21787	36145	7433.55	44422.5	6032.93	96440.6	26022.7	23498.2	21354.7	5073.12	5391.44	6055.56	2682.08	16946.2	15428.8	29943.4
Protein SET OS=Homo sapiens GN=SET PE=2 SV=2 [A6NGV1,B2REB8,Q01105,Q01105-2,Q5VXV2]	A6NGV1	2	1	3083.22	440.705	607.614	1486.87	388.516	1330.63	486.495	648.085	268.26	1871.46	13.0475	5.76169	17.2555	0	113.835	6.29996	28.011	48.3467	0	0.862484
Protein-arginine deiminase type-4 OS=Homo sapiens GN=PADI4 PE=1 SV=2	Q9UM07	2	2	1091.58	544.523	1150.39	5298.03	19571	1329.36	15007.8	793.423	12495.1	3014.8	8211.18	111.224	460.404	160.977	42.98	23.6654	5123.05	35.4427	256.517	1107.9
Protein-glutamine gamma-glutamyltransferase E OS=Homo sapiens GN=TGM3 PE=1 SV=4	Q08188	18	18	15313.3	29337.2	44740.3	146802	5305.7	15924.9	6501.75	5999.88	19929.9	36780.9	7653.62	7407.24	134629	41474.5	131437	59096.5	46037.8	42414.2	302736	39082.3
Protein-glutamine gamma-glutamyltransferase K OS=Homo sapiens GN=TGM1 PE=2 SV=1 [B4DWR7,H0YMQ8,P22735]	B4DWR7	3	3	258.927	2885.77	8842.07	6064.98	197.042	853.807	292.442	302.866	990.351	1080.49	655.913	547.134	2455.84	332.813	3760.86	5164.71	3492.24	778.636	4423.68	1313.79
Prothrombin OS=Homo sapiens GN=F2 PE=1 SV=2 [C9JV37,E9PIT3,P00734]	C9JV37	2	2	1465.48	37.7427	2366.02	1681.67	6748.17	2861.11	22696.1	15740.9	542.543	1391.83	3489.32	4171.5	1864.72	5780.97	1.72333	250.704	0	559.533	0	98.4801
Pyruvate kinase isozymes M1/M2 OS=Homo sapiens GN=PKM2 PE=1 SV=4	P14618	14	14	168844	6283.79	3536.7	104175	23218.2	27262.4	74314.6	3879.96	112123	21094.5	7462.84	6722.09	5979.15	11024.7	67266.9	5924.96	3386.48	17252.7	5908.52	10239.6
Quinone oxidoreductase PIG3 (Fragment) OS=Homo sapiens GN=TP53I3 PE=4 SV=1 [H7BZH6,Q53FA7,Q53FA7-2]	H7BZH6	2	2	3129.47	736.159	655.85	1474.09	158.746	1156.54	183.407	82.7348	553.265	159.343	0	198.485	124.742	88.1215	2203.79	1943.79	36.643	3916.84	866.121	58.9808
Rab GDP dissociation inhibitor beta OS=Homo sapiens GN=GDI2 PE=4 SV=1 [E7EU23,P50395,Q5SX87]	E7EU23	3	3	3475.93	1263.75	746.891	3068.96	766.059	2529.58	1372.31	186.454	1857.01	1247.1	286.5	91.6264	185.47	769.395	9365.78	47.2448	291.356	182.785	263.173	8280
RAD23 homolog B (S. cerevisiae) (Fragment) OS=Homo sapiens GN=RAD23B PE=2 SV=1 [P54727,Q5W0S5]	P54727	4	4	5975.32	17279.7	14796.2	10551.7	3115.29	5862.26	2421.33	2499.28	8517.07	7076.7	3663.07	4887.11	5624.53	6529.38	19076.1	11117.3	6282.16	6516.45	11691.9	13660.5
Repetin OS=Homo sapiens GN=RPTN PE=1 SV=1	Q6XPR3	7	7	474.14	1351.39	693.582	159.629	68.4139	26.4073	111.896	12.5449	664.666	12.5146	9864.18	2951.21	96.7372	85.6631	705.705	39259.6	22059.3	14212.4	44976.4	5645.77
Resistin OS=Homo sapiens GN=RETN PE=2 SV=1	Q9HD89	4	4	1074.33	1518.62	1095.95	14600.7	4130.83	2701.74	1430.38	4640.18	1192	14710.3	3554.51	2364.51	2363.61	5789.62	17733.8	1200.68	818.02	1445.56	3589.79	426.828
Rho GDP-dissociation inhibitor 1 OS=Homo sapiens GN=ARHGDIA PE=1 SV=3	P52565	5	5	12224.3	1180.85	10692.4	11079	6320.71	15620.6	8646.38	24642.4	5706.6	6041.32	600.936	1459.76	4967.39	10157.8	2958.25	1433.88	334.036	13431.4	635.31	2347.24
Rho GDP-dissociation inhibitor 2 OS=Homo sapiens GN=ARHGDIB PE=1 SV=3 [F5H3P3,H0YGX7,P52566]	F5H3P3	5	5	30953.6	400.349	1713.93	34425.2	27954.7	24945.8	9412.9	5658.02	8015.92	33946.1	22540	4970.93	4447.31	8633.12	836.416	1358.49	711.669	4143.45	2435.4	2479.31
Ribonuclease T2 OS=Homo sapiens GN=RNASET2 PE=3 SV=2 [C9JIU8,D6RHI9,O00584]	C9JIU8	4	4	6506.23	6945.67	5467.21	11731.3	21916.6	6104.16	9862.58	3020.31	30609.7	29301.8	12136.9	7065.36	2663.11	2217.01	4120.17	5335.03	8295.62	6734.76	862.947	30041.2
Ribosomal protein S27a, isoform CRA_c OS=Homo sapiens GN=RPS27A PE=2 SV=1 [B2RDW1,B4DV12,F5GXK7,F5GYU3,F5H041,F5H265,F5H2Z3,F5H388,F5H6Q2,F5H747,F5H7K6,F5H7Y5,P0CG47,P0CG48,P62979,P62987,Q96C32,UBIQ_HUMAN]	B2RDW1	7	7	46919	266390	27834.7	114190	57211	49340.5	60327.3	59030.6	99657.2	88048.5	71283.1	269193	224067	146750	23775.9	264401	405902	154869	348660	142940
RNA-binding motif protein, X chromosome OS=Homo sapiens GN=RBMX PE=1 SV=3 [H0Y6E7,H3BT71,P38159]	H0Y6E7	4	4	14751	2045.94	1523.52	9583.14	17402.8	15767.4	5098.59	1412.14	23768.9	11546.8	614.529	159.778	138.435	314.106	425.794	324.451	548.381	231.536	1552.61	16.9097
RNA-binding protein FUS OS=Homo sapiens GN=FUS PE=2 SV=1 [B4DR70,E7EUX0,H3BNA4,H3BPE7,P35637,P35637-2]	B4DR70	4	4	7660.51	568.424	369.651	3236.37	5970.53	4943.51	1476.54	211.583	13944	6151.42	452.343	264.655	1250.72	19.1582	1190.17	89.493	500.284	41.9483	4231.42	0.0461095
Sciellin OS=Homo sapiens GN=SCEL PE=1 SV=2	O95171	4	4	3388.78	5983.19	598.205	4276.09	3183.9	1426.38	979.85	357.718	1713.66	5032.37	318.608	5169.34	1985.58	5260.07	3605.26	11920	2869.59	11521.9	17408.2	1146.52
Secretoglobin family 1D member 2 OS=Homo sapiens GN=SCGB1D2 PE=2 SV=1	O95969	3	3	244.957	374.934	1140.93	3956.2	6786.45	218.962	217.999	164.38	35724.3	555.228	260.51	356.272	920.791	309.762	350.252	233.176	228.297	44.5949	325.55	220.522
Serine protease 27 OS=Homo sapiens GN=PRSS27 PE=1 SV=1	Q9BQR3	2	2	1767.7	256.96	459.282	2257.85	387.927	286.972	136.608	210.946	72.6688	1481.34	126.201	741.667	1104.9	391.472	1195.31	2532.94	87.4011	6838.53	1072.69	119.158
Serine protease inhibitor Kazal-type 5 OS=Homo sapiens GN=SPINK5 PE=1 SV=2 [Q9NQ38,Q9NQ38-3]	Q9NQ38	15	15	18222.2	86425.3	1136.6	16762.7	34151.9	8362.07	14816	7704.63	38833.4	41332.4	18338.6	207298	10879	50257	2239.86	392002	181047	101318	119724	78405.1
Serine protease inhibitor Kazal-type 7 OS=Homo sapiens GN=SPINK7 PE=1 SV=1	P58062	3	3	2997.2	26825.7	2745.09	1424.11	2562.21	598.613	795.326	367.111	10669.4	6820.24	4270.44	12736.1	944.88	9024.69	1685.15	143628	56302.1	19903.3	84453.6	47022.3
Serotransferrin OS=Homo sapiens GN=TF PE=1 SV=3	P02787	35	35	3.57283e+06	400383	520654	1.84538e+06	3.08693e+06	3.42839e+06	3.73082e+06	3.38841e+06	1.4783e+06	1.11309e+06	921712	1.22428e+06	339169	558509	805952	700963	119807	1.58958e+06	83576.6	120626
Serpin B10 (Fragment) OS=Homo sapiens GN=SERPINB10 PE=4 SV=1 [H7BYS2,H7C004,P05120]	H7BYS2	2	2	203.275	128.573	1675.01	294.219	0	51.1839	1072.65	22.6659	8.10816	37.7581	77.3584	89.3856	955.284	87.2562	3672.89	1001.38	254.258	792.364	475.381	688.753
Serpin B13 OS=Homo sapiens GN=SERPINB13 PE=2 SV=2	Q9UIV8	14	14	21986.4	17176.7	52134.1	30325.8	9397.04	19456.1	7437.98	2509.6	13181.6	8506.88	31090.3	25838.4	29724.1	17075.1	123066	91951.6	19162	87597.4	76373.2	18709.3
Serpin B3 OS=Homo sapiens GN=SERPINB3 PE=1 SV=2	P29508	27	27	679564	271889	290418	403624	103015	210776	144158	77839.6	285060	195549	377909	311270	778821	160132	377444	1.8253e+06	714336	1.25162e+06	2.29114e+06	378399
Serpin B4 OS=Homo sapiens GN=SERPINB4 PE=1 SV=2	P48594	4	4	31878.4	12902.6	36998.9	24583.5	868.041	6714.76	8865.23	11189.4	5900.62	9168.27	11069.4	3004.8	39799.1	9347.41	22917.7	63736.6	9013.01	35286.1	19956.1	12969.7
SERPINB12 protein OS=Homo sapiens GN=SERPINB12 PE=2 SV=1	Q3SYB4	3	3	1932.39	505.497	610.084	201.682	657.344	200.74	77.8365	9.54162	2285.93	326.114	2578.21	2587.1	752.262	325.006	1790.49	10452.4	12306.4	5170.62	48963	3117.91
SERPINE1 mRNA binding protein 1, isoform CRA_c OS=Homo sapiens GN=SERBP1 PE=4 SV=1 [D3DQ69,D3DQ70,Q8NC51,Q8NC51-2,Q8NC51-3,Q8NC51-4]	D3DQ69	3	3	2836.25	32.2138	0	2358.93	2826.74	114.536	495.099	0	2337.27	3453.32	0.958081	819.013	16.0153	75.4646	0	50155.9	978.087	6307.66	4528.84	31.9183
Serum albumin OS=Homo sapiens GN=ALB PE=1 SV=2 [ALBU_HUMAN,E7ESU5,P02768]	ALBU_HUMAN	45	44	4.85387e+07	8.46901e+06	2.608e+07	3.18169e+07	2.83909e+07	3.98275e+07	4.0057e+07	3.92191e+07	1.62859e+07	1.47341e+07	3.20126e+07	1.43908e+07	8.89319e+06	7.98714e+06	1.06052e+07	1.10607e+07	4.88037e+06	2.04009e+07	1.73152e+06	2.56729e+06
SH3 domain-binding glutamic acid-rich-like protein OS=Homo sapiens GN=SH3BGRL PE=1 SV=1	O75368	3	3	9010.39	10019.4	2333.42	15198.1	6224.79	15611.7	3111.65	13155.9	4485.68	13594.7	6551.18	4913.07	4444.62	3155.63	2209.35	2518.62	417.669	9687.79	366.133	2291.16
Small proline-rich protein 2D OS=Homo sapiens GN=SPRR2D PE=2 SV=2	P22532	5	5	281712	2.32457e+06	3.36862e+06	3.55172e+06	54674.2	198570	113301	144904	1.39798e+06	506098	690801	888505	3.39252e+06	615968	1.74303e+06	9.97157e+06	6.68903e+06	2.5472e+06	3.89292e+06	3.95225e+06
Small proline-rich protein 2F OS=Homo sapiens GN=SPRR2F PE=2 SV=1	Q96RM1	3	2	121.252	8994.85	45236.5	64481	4697.48	9542.17	452.398	276.248	32261.2	5428.23	241.302	5698.11	68854.7	7892.02	50007.9	79203.6	105284	6341.68	222517	12713
Small proline-rich protein 3 OS=Homo sapiens GN=SPRR3 PE=4 SV=1 [F5GZ12,Q9UBC9]	F5GZ12	13	13	3.69169e+06	1.92005e+06	101994	695052	2.60617e+06	741073	220174	105286	5.70066e+06	574681	5.15351e+06	7.51767e+06	694159	132522	63258.7	4.00215e+07	2.34833e+07	2.28837e+07	4.4811e+07	4.38946e+06
Sorbitol dehydrogenase OS=Homo sapiens GN=SORD PE=1 SV=4 [H0YLA4,Q00796]	H0YLA4	3	3	7826.01	1852.98	439.087	3433.98	378.98	2073.77	484.913	122.375	16066.4	835.924	185.579	225.462	467.342	144.487	330.744	0	96.5516	108.403	55.36	1113.46
SPARC-like protein 1 OS=Homo sapiens GN=SPARCL1 PE=1 SV=2	Q14515	3	3	390.47	17.6462	52.2133	56.9116	41.6505	37.006	2344.78	1.5969	153.461	6.96435	26.3603	83.7351	12.0713	143.325	68.4486	301.713	245.187	1197.96	365.845	24.4944
Specifically androgen-regulated gene protein OS=Homo sapiens GN=SARG PE=1 SV=2 [Q9BW04,Q9BW04-2]	Q9BW04	2	2	60.5513	0	9.22757	0	15.8572	0	0	7.76904	432.678	13.8649	55.034	373.058	77.3469	22.1585	243.63	2869.59	1234.93	1194.01	1963.84	83.7406
Stanniocalcin-1 OS=Homo sapiens GN=STC1 PE=1 SV=1	P52823	3	3	175.376	216.357	83.5147	4529.27	6266.68	337.943	1206.07	1012.71	17782	7810.27	1027.68	3142.27	787.69	2015.04	670.984	457.675	1506.12	450.955	1094.34	1201.02
Stathmin OS=Homo sapiens GN=STMN1 PE=1 SV=3 [P16949,P16949-2]	P16949	2	2	1318.77	4460.93	915.419	1390.47	900.673	2064.03	1489.69	466.305	905.89	9617.08	5774.12	2178.29	233.068	3101.93	2883.22	1676.18	1594.77	2540.31	1655.65	225.62
Sulfhydryl oxidase 1 OS=Homo sapiens GN=QSOX1 PE=1 SV=3 [O00391,O00391-2]	O00391	9	9	7277.83	12719.5	12378.8	13690	14255.8	5622.71	8407.89	7355.04	21442.4	27171.3	13901	20622.9	15447.6	27138.5	17284.3	38395.8	42621.5	28980.7	40779.1	56895
Superoxide dismutase [Cu-Zn] OS=Homo sapiens GN=SOD1 PE=1 SV=2	P00441	2	2	19294.9	28672.4	40253.1	13332.8	4399.23	12705	3744.19	8701.74	8208.89	16523.7	27631.5	16370	8634.58	17299.1	32625.8	32603.5	32073.4	21195.4	54534.8	31323.5
Suprabasin OS=Homo sapiens GN=SBSN PE=4 SV=1	E9PBV3	18	18	49051.7	111787	6143.29	18796	44389.3	16977.8	11653	10618.8	79429.7	128875	50531.2	237621	8283.22	207764	4418.61	494102	535874	225479	527917	34384.9
Tenascin OS=Homo sapiens GN=TNC PE=4 SV=1 [E9PC84,F5H7V9,P24821,P24821-2,P24821-3,P24821-4,P24821-5,P24821-6]	E9PC84	7	7	1027.93	117.978	238.36	290.17	760.192	2887.78	28153.5	2191.03	173.025	2442.15	498.482	236.177	1375.76	5197.57	2335.99	1980.13	79.8214	1188.78	69.3374	287.922
Tetranectin OS=Homo sapiens GN=CLEC3B PE=4 SV=1 [E9PHK0,P05452]	E9PHK0	3	3	1917.91	65.1759	759.168	1205.2	2683.4	5807.98	4115.41	1794.55	586.363	342.289	722.171	917.574	31.1763	133.891	142.602	79.7959	2.77546	429.756	0	40.2957
Thioredoxin OS=Homo sapiens GN=TXN PE=1 SV=3 [B1ALW1,P10599]	B1ALW1	6	6	132418	196506	17493.8	188167	79108.2	157286	47631.1	31566.4	194877	126051	50385.8	176876	80272.4	43212.1	19204	355722	154540	282777	768915	90012
Thyroxine-binding globulin OS=Homo sapiens GN=SERPINA7 PE=1 SV=2	P05543	2	2	393.711	83.4256	226.44	84.3949	550.294	343.832	623.314	550.515	7.34029	90.4207	780.512	258.668	21.1065	31.6199	39.686	58.8146	0	78.6373	83.7232	18.7617
Transaldolase OS=Homo sapiens GN=TALDO1 PE=1 SV=2	P37837	9	9	38941.4	35608.7	6941.04	47587	19368.6	26507.9	20221.9	18708.4	11516.5	40028.8	59158.1	24809.9	37933.8	49213.7	144420	18765.9	8397.61	37200.8	19346.2	79367.3
Transcobalamin-1 OS=Homo sapiens GN=TCN1 PE=1 SV=2	P20061	3	3	1280.41	7255.72	2199.33	3626.06	12618.3	3687.26	6782.89	943.474	7411.55	1864.03	2650.68	15477.6	3628.87	2234.99	2500.44	1539.44	5544.09	1789.27	975.839	10607.4
Transmembrane protease serine 11D catalytic chain OS=Homo sapiens GN=TMPRSS11D PE=2 SV=1 [B4DL57,O60235]	B4DL57	3	3	2922.71	24257.3	3881.74	6720.86	2663.87	3591.9	741.949	460.25	19604.8	11516.9	1404.65	3290.9	899.918	4000.97	15755.8	29018.6	55015.2	11703.9	32544.2	9614.41
Transthyretin OS=Homo sapiens GN=TTR PE=3 SV=2 [E7EW61,F5H868,P02766]	E7EW61	4	4	35810.8	10252	9798.81	24127.2	16729.8	17983.1	61998.7	5290.26	12558.1	13717	23459.7	9050.07	59252.1	11724.9	5775.58	10175.6	6066.02	5113.13	1913.39	5995.65
Triosephosphate isomerase OS=Homo sapiens GN=TPI1 PE=1 SV=3 [P60174,P60174-1]	P60174	9	9	66671.9	596.068	3267.45	19014.3	12573.8	13753.9	33855.6	1647.65	42394.1	7142.77	3885.67	5104.21	8621.31	3224.31	68591.7	6028.44	4326.53	7913.62	11350.8	2193.42
Tropomyosin 3 OS=Homo sapiens GN=TPM3 PE=2 SV=1 [P06753-2,Q5VU59,Q5VU66]	P06753-2	10	10	50178.4	26858	33807.7	95693.9	41325.5	37986.2	22112.8	18709.8	35310.6	125185	8524.31	16634.9	39436.4	19936.9	49064.3	83006.7	116709	24719.6	119273	22493.4
Tropomyosin alpha-4 chain OS=Homo sapiens GN=TPM4 PE=1 SV=3	P67936	2	2	5470.36	701.42	2470.13	5636.35	629.498	2156.06	1596.74	665.612	17.2243	2470.76	1211.79	236.966	1103.26	452.441	1454.79	2703.25	257.598	858.644	618.052	0
Tubulin alpha-1C chain OS=Homo sapiens GN=TUBA1C PE=1 SV=1 [E9PGK3,F5H5D3,G3V1U9,P68363,Q71U36,Q9BQE3]	E9PGK3	3	3	1564.56	3586.07	472.976	1913.9	363.969	856.322	6506.37	338.906	886.771	536.677	777.417	360.372	509.806	1089.88	1324.43	274.168	12.4811	730.298	187.126	7320.57
Uncharacterized protein C6orf132 OS=Homo sapiens GN=C6orf132 PE=1 SV=4	Q5T0Z8	3	3	205.931	0	1.32726	57.5142	0	16.1385	27.3129	99.7957	136.21	20.9065	38.7238	308.947	37.9143	14.677	0	4537.07	1338.99	1882.36	2937.58	0
Uncharacterized protein OS=Homo sapiens GN=HMGB1 PE=4 SV=1 [E9PFF0,P09429,Q5T7C4,Q5T7C6]	E9PFF0	4	4	4449.13	2239.8	2074.44	17007.7	3737.4	9691.25	2352.21	1388.87	5490.41	17655.4	865.071	1195.58	423.061	1742.63	1346.43	5013.17	950.878	3130.8	1510.77	2922.52
Uncharacterized protein OS=Homo sapiens GN=ITIH1 PE=2 SV=1 [B7Z549,F5H7E1,P19827]	B7Z549	4	3	6127.47	2660.54	777.333	261.293	1877.49	2554.6	5691.55	996.932	1417.6	1156.82	728.717	285.879	283.383	120.816	3285.46	100.378	187.22	185.42	867.929	303.699
Uncharacterized protein OS=Homo sapiens GN=TKT PE=2 SV=1 [B3KSI4,B4E022,E7EPA7,P29401]	B3KSI4	9	9	24102.9	1167.99	884.321	22448.5	16286.2	9138.63	14680.5	4991.84	6386.37	11605.3	4831.44	4754.34	3867.72	3866.73	3411.42	6802.27	2775.67	3281.84	2533.11	1955.24
Uncharacterized protein OS=Homo sapiens PE=3 SV=1 [F8VSI5,Q9UL52]	F8VSI5	6	6	11664.2	55775.8	14610.8	38795.9	10733.6	6001.98	3965.28	9646.76	6130.55	35123.2	18328.5	36475.5	35693.4	24552.2	13661.2	135134	17648.4	51377.2	84468.7	143005
Uncharacterized protein OS=Homo sapiens PE=4 SV=1 [H0YK52,P01617]	H0YK52	2	2	104847	91184.5	61946.6	44828.8	22852.4	76477.8	48198.6	117223	49067.8	66158	129103	30886.7	41813.9	66631.4	60911	108557	89570.2	84785.5	50328.9	112188
Urokinase plasminogen activator surface receptor OS=Homo sapiens GN=PLAUR PE=1 SV=1 [Q03405,Q03405-3]	Q03405	2	2	240.137	140.239	0.0765498	1773.41	6243.99	571.847	615.032	363.882	1947.24	16110.8	136.298	998.182	142.613	3163.32	190.455	97.6128	0	469.708	0	55.433
Vimentin OS=Homo sapiens GN=VIM PE=3 SV=1 [B0YJC4,F5H288,P08670]	B0YJC4	16	16	30162.1	28604	192522	39154.9	30624.6	9332.82	28263.5	76420.5	11047.6	203805	4081.23	7763.81	9091.3	16528	6573.63	7502.41	2758.7	10266.9	7482.37	7325.54
Vinculin OS=Homo sapiens GN=VCL PE=4 SV=1 [F5H7T3,G8JLL3,P18206,P18206-2]	F5H7T3	20	20	15978.8	56022.4	37939.6	42273.5	10289.4	21001.9	8627.74	17478	16073.1	49662.6	6630.08	24736.9	24844.8	20310.2	54168.9	46425	67748.3	23357.8	58165.4	23560
Vitamin D-binding protein OS=Homo sapiens GN=GC PE=4 SV=1 [D6RAK8,D6RF35]	D6RAK8	15	14	147819	23422.8	100182	72269.8	234990	194711	287155	290060	157244	34396.2	134754	192659	19346.6	30891	31480.8	12581	21232.1	65808.6	4120.07	8075.35
Vitronectin OS=Homo sapiens GN=VTN PE=1 SV=1	P04004	6	6	17430.5	7391.94	12848.2	13821.6	26525	15875.5	42905.2	44409	9210.84	20955.2	33068.7	13357.1	11671.1	31981.4	9088.36	9669.64	4191.63	13797.5	7224.45	9362.45
WAP four-disulfide core domain protein 2 OS=Homo sapiens GN=WFDC2 PE=1 SV=2	Q14508	4	4	49278.9	45280.1	111997	489078	332426	7543.51	60115.1	13817	143536	426866	30402.1	998504	109519	345492	121539	269760	395451	286383	19447.5	176765
Zinc-alpha-2-glycoprotein OS=Homo sapiens GN=AZGP1 PE=1 SV=2	P25311	4	4	16034.2	691.308	1774.4	10252.6	24006.1	14001.2	17260.6	8724.48	23997.2	6380.37	2302.26	5785.62	858.436	774.473	4598.36	4108.36	1614	8279.03	819.365	14.5803
