# Supplementary material for: Unbiased Proteomics Analysis Demonstrates Significant Variability in Mucosal Immune Factor Expression Depending on the Site and Method of Collection
Source: PLoS One. 2013 Nov 14;8(11):e79505. doi: 10.1371/journal.pone.0079505 (PMC3828359; doi:10.1371/journal.pone.0079505)
Supplement: Table S2 — Basic abundance variation of all proteins collected via Weck-Cel cervical sponge and cervicovaginal lavage as determined by mass spectrometry. (XLSX) [file pone.0079505.s002.xlsx]

## Sheet: Sheet1
		Cervicovaginal Lavage Protein Statistics						Endocervical Sponge Protein Statistics
Accession	Protein	Mean	Std. Deviation	RANGE	Minimum	Maximum	% detected +/- 1 std dev.	Mean	Std. Deviation	RANGE	Minimum	Maximum	% detected +/- 1 std dev.
P62258	14-3-3 protein epsilon	476.4	625.4	2083.9	12.1	2096	90	2958	2582	7311.21	5.79	7317	60
P31947	14-3-3 protein sigma	1483	1437	5026	114	5140	90	2728	3051	10867	113	10980	90
E7EX29	14-3-3 protein zeta/delta	2100	1133	3539.2	422.8	3962	70	7962	6669	23213.4	115.6	23329	70
F8W181	60S ribosomal protein L6	3767	6122	18306	48.96	18355	80	325	493.6	1667.86	22.14	1690	90
P62424	60S ribosomal protein L7a (Fragment)	3268	9616	30622	0	30622	70	1002	2110	6953	0	6953	80
B4DQJ8	6-phosphogluconate dehydrogenase, decarboxylating	5016	7821	26200.3	727.7	26928	90	7564	6135	18129.5	279.5	18409	70
P11021	78 kDa glucose-regulated protein	22191	23309	79232	5870	85102	90	19183	13373	40311	6130	46441	80
B4E335	Actin, cytoplasmic 2	89350	36627	130208	19186	149394	80	181953	160512	458161	8949	467110	60
P07108	Acyl-CoA-binding protein	79263	56896	159297	1884	161181	60	30592	21489	71883	3622	75505	80
A6NCQ0	ADP-sugar pyrophosphatase	790.9	1012	3002	1	3003	80	285.7	334.3	1078	0	1078	70
P43652	Afamin	1396	1276	4253.52	75.48	4329	80	5046	5149	17074	1088	18162	90
P02763	Alpha-1-acid glycoprotein 1	44524	57121	198201	2031	200232	90	82583	45493	127079	20196	147275	70
P19652	Alpha-1-acid glycoprotein 2	3847	4396	14750.5	188.5	14939	90	13601	8743	25645	3973	29618	70
G3V5I3	Alpha-1-antichymotrypsin	34907	30373	104239	15625	119864	90	118648	170619	538164	22644	560808	90
P01009	Alpha-1-antitrypsin	90249	43377	142226	24018	166244	70	155812	95116	258713	42574	301287	50
P04217	Alpha-1B-glycoprotein	7008	5332	17793	2689	20482	90	21775	11650	30345	5330	35675	60
C9JV77	Alpha-2-HS-glycoprotein	25773	22122	65520	3407	68927	70	68069	35593	109599	11766	121365	80
H0YGH4	Alpha-2-macroglobulin	97094	133931	442834	10155	452989	90	133960	109894	364309	19993	384302	80
A8K2U0	Alpha-2-macroglobulin-like protein 1	294084	163065	477099	89573	566672	70	109763	97476	289359	41376	330735	80
O43707	Alpha-actinin-4	6124	2320	7058	2589	9647	60	13063	7254	23604	2164	25768	70
AMYS_HUMAN	Alpha-amylase 1	7716	9177	30736.3	267.7	31004	90	20093	23269	70540	1397	71937	90
A6NMQ3	Alpha-endosulfine	1028	1827	5805	8	5813	90	328.8	350.9	1069	0	1069	60
P06733	Alpha-enolase	11623	8066	24939	1429	26368	80	33486	28595	84887.2	429.8	85317	60
P01019	Angiotensinogen	653.7	635.2	1954	61	2015	80	4631	6099	16698	23	16721	80
P04083	Annexin A1	522865	409201	1282127	73873	1356000	70	207018	160227	513767	82976	596743	90
P12429	Annexin A3	113792	52174	166339	24759	191098	80	42834	37453	111775	7804	119579	80
P09525	Annexin A4	8817	12246	41183.4	360.6	41544	90	1964	1414	4132.2	401.8	4534	60
P08758	Annexin A5	3496	6502	19878.5	133.5	20012	90	3227	2531	7894	539	8433	80
O95994	Anterior gradient protein 2 homolog	820.1	1538	5108.12	45.88	5154	90	2912	4737	14652.7	53.29	14706	90
P03973	Antileukoproteinase	155141	179572	534158	7864	542022	80	346509	429916	1056263	6737	1063000	80
P01008	Antithrombin-III	6297	3613	12255	1661	13916	70	12533	9696	26407	3752	30159	80
P02647	Apolipoprotein A-I	16696	27456	90770	3652	94422	90	93324	114775	347248	7392	354640	80
C0JYY2	Apolipoprotein B (Including Ag(X) antigen)	63.3	99.84	334	0	334	60	399.2	804.8	2431	0	2431	70
C9JF17	Apolipoprotein D (Fragment)	3339	2993	10640.2	650.8	11291	90	3708	2649	7628.1	983.9	8612	70
B7Z7E9	Aspartate aminotransferase	886.6	1497	5016	72	5088	90	1186	1139	2877	20	2897	60
P20160	Azurocidin	13369	10597	32017	3768	35785	80	5412	5760	19342	543	19885	90
P17213	Bactericidal permeability-increasing protein	11356	15187	50860	1143	52003	90	12454	17472	48784.2	907.8	49692	80
P02749	Beta-2-glycoprotein 1	10139	9583	32870.2	732.8	33603	90	22755	25371	87549	1911	89460	90
F5H6I0	Beta-2-microglobulin	266.6	266.9	774.72	37.78	812.5	80	8543	8282	23360.6	297.4	23658	80
Q8TDL5	BPI fold-containing family B member 1	7045	9666	32008	1959	33967	90	2247	2441	7992.1	282.9	8275	90
P80723	Brain acid soluble protein 1	57187	55836	168858	8159	177017	80	21688	22266	71721	1488	73209	90
A2BHY4	C4B1	11823	9818	24897.9	783.1	25681	60	31575	20130	69500	5107	74607	80
F5GYI6	Cadherin-1	813.1	1515	4817	0	4817	60	1247	1953	6612	0	6612	80
Q13938	Calcyphosin	644.3	799.3	2098	41	2139	80	1844	1813	4952	93	5045	80
E7EMB3	Calmodulin	9239	23064	74426	143	74569	90	17613	19902	67632	3035	70667	90
P27482	Calmodulin-like protein 3	13375	26033	85642	1396	87038	90	50758	72067	240115	11968	252083	90
Q9NZT1	Calmodulin-like protein 5	16516	19254	51246	1968	53214	80	7397	11424	35899	154	36053	90
P04632	Calpain small subunit 1	4223	3676	10244	353	10597	70	5122	4258	14008.5	954.5	14963	90
H7C5Z3	Calpain-1 catalytic subunit	5533	6335	21102.1	276.9	21379	90	4048	3607	11691.9	828.1	12520	90
P27797	Calreticulin	165	126.7	417	0	417	80	3127	2978	10261	20	10281	70
E5RHP7	Carbonic anhydrase 1 (Fragment)	333.1	368.2	1115.25	36.75	1152	80	2811	7580	24358	0	24358	80
P14384	Carboxypeptidase M	8785	12512	32955	1376	34331	80	13586	23227	73652.5	950.5	74603	90
H9KVA7	Carcinoembryonic antigen-related cell adhesion molecule 5	43846	37984	95946	8041	103987	80	12021	16491	54958.6	835.4	55794	90
O75339	Cartilage intermediate layer protein 1	2686	2324	8059.7	771.3	8831	90	14352	22708	72770.7	223.3	72994	90
P31944	Caspase-14	2412	4516	14734	7	14741	90	331.7	400.3	1301	8	1309	90
P04040	Catalase	32062	33192	105728	3324	109052	90	55725	53929	146807	8195	155002	80
B4E2G8	Catenin alpha-1	1816	1545	4207	28	4235	70	836.1	1446	4804	48	4852	90
P49913	Cathelicidin antimicrobial peptide	12694	16820	56804	1553	58357	90	11484	11205	34662.6	467.4	35130	90
F5GWW0	Cathepsin B	24379	14069	45712	6859	52571	60	15218	7845	23340	5379	28719	60
P07339	Cathepsin D	15169	12594	45244	2991	48235	90	7568	4326	12577	2481	15058	80
P08311	Cathepsin G	13493	8521	29214	4737	33951	80	4398	4813	16477.2	681.8	17159	90
O60911	Cathepsin L2	2631	3354	8803	212	9015	80	930.2	1090	3245	51	3296	80
Q9UBR2	Cathepsin Z	2329	2854	9596.2	126.8	9723	90	2996	3419	10591.4	565.6	11157	80
Q8N6Q3	CD177 antigen	19405	14259	45387	2432	47819	90	7167	6281	18158.6	572.4	18731	70
O43866	CD5 antigen-like	1913	2680	7302.39	17.61	7320	80	2672	2426	8699.8	136.2	8836	80
B1AP13	CD55 molecule, decay accelerating factor for complement (Cromer blood group)	14284	9191	25401	3696	29097	50	5243	3845	11066	1144	12210	80
E9PNW4	CD59 glycoprotein	34836	37704	96412	2882	99294	80	6685	5657	16924.6	441.4	17366	70
P00450	Ceruloplasmin	29901	17859	53957	9444	63401	60	133039	112574	319106	28358	347464	80
P10909	Clusterin	33519	41836	131352	2115	133467	90	67140	72819	191548	4249	195797	80
E9PK25	Cofilin-1	1859	787.7	2489.4	784.6	3274	70	11016	12345	41401.9	890.1	42292	90
Q8WVM7	Cohesin subunit SA-1	67.1	93.55	259	0	259	50	901.3	973.6	2940	0	2940	60
P08123	Collagen alpha-2(I) chain	73385	91673	250121	6346	256467	80	143667	225034	596709	3918	600627	80
P01024	Complement C3	118727	81876	215608	18820	234428	60	448378	233528	677208	133690	810898	50
P07357	Complement component C8 alpha chain	2159	2048	6397.46	54.54	6452	80	3530	3221	11392.1	55.86	11448	80
P07360	Complement component C8 gamma chain	277.1	294.2	757	0	757	50	690.3	1211	3780	19	3799	90
B4E1Z4	Complement factor B	6199	2804	8989	3514	12503	80	28761	21678	51690	3364	55054	40
P00746	Complement factor D	6.8	9.543	25	0	25	30	1010	1465	4646	0	4646	70
P08603	Complement factor H	30016	15246	41252	8252	49504	60	22425	11566	33525	5725	39250	70
E7ETH0	Complement factor I heavy chain	6410	6912	17371.5	620.5	17992	70	10434	8506	28937	2221	31158	90
P35321	Cornifin-A	1936000	2528000	7674519	30481	7705000	90	146053	209862	676302	3969	680271	90
P22528	Cornifin-B	8492000	9580000	26144444	325556	26470000	80	1331000	1272000	3976171	135829	4112000	90
Q9UBG3	Cornulin	675328	500559	1423197	117803	1541000	60	238415	122767	374990	76507	451497	60
P31146	Coronin-1A	3922	5191	16903.4	146.6	17050	90	17923	11269	31754.8	868.2	32623	60
P01040	Cystatin-A	106417	78123	198986	20696	219682	50	39053	11028	32168	22362	54530	70
P04080	Cystatin-B	15711	11181	35010	1368	36378	70	68922	55165	190291	5116	195407	70
P01034	Cystatin-C	1810	2307	7752	326	8078	90	21205	22822	73378	2998	76376	90
P54108	Cysteine-rich secretory protein 3	154070	114604	313072	13200	326272	70	53830	25847	73101	17382	90483	60
Q96KP4	Cytosolic non-specific dipeptidase	1508	1553	4937.67	71.33	5009	80	4753	5001	15475.6	268.4	15744	80
Q5SW24	Dapper homolog 2	8201	5130	17479	4290	21769	90	8551	5984	16536	2069	18605	70
F8WEF7	Deleted in malignant brain tumors 1 protein	23491	33482	91708.3	510.7	92219	80	22892	57770	185943	357.7	186301	90
F8W7U2	Desmocollin-2	1564	1586	4678	209	4887	90	1836	3553	11650	246	11896	90
P32926	Desmoglein-3	9637	6943	21159.2	807.8	21967	60	8470	9334	29550	2285	31835	90
P15924	Desmoplakin	5119	4471	15292	1224	16516	90	3230	2771	8837.4	680.6	9518	80
Q6ZR08	Dynein heavy chain 12, axonemal	2399	3253	7539	27	7566	70	1934	1505	5046	372	5418	80
P68104	EEF1A1 protein	1630	1618	5214	515	5729	90	3253	4165	12513	78	12591	90
H0Y4Y4	EF-hand domain-containing protein D2 (Fragment)	9137	6803	19988	1969	21957	60	5655	4105	12015	1167	13182	70
E9PEX3	Endoplasmin	86.4	121.9	275	0	275	40	551.2	1200	3892	0	3892	60
P12724	Eosinophil cationic protein	1636	722.2	2202	462	2664	70	1473	1410	4775	283	5058	90
Q05315	Eosinophil lysophospholipase	208.5	227.8	756	0	756	70	951	1256	3951	32	3983	90
E7EMS2	Epididymal secretory protein E1	24945	11116	34796	2944	37740	60	29192	20016	59850	4058	63908	60
P15311	Ezrin	3080	1834	6138	425	6563	70	9018	4984	14626	1632	16258	50
P52907	F-actin-capping protein subunit alpha-1	1217	2308	7673	0	7673	80	2832	1745	4920	1106	6026	80
Q01469	Fatty acid-binding protein, epidermal	758421	759175	2023504	40496	2064000	80	310673	162292	480403	19611	500014	70
P02671	Fibrinogen alpha chain	17502	14823	41154.3	967.7	42122	60	31286	27732	76370	2318	78688	70
B4E1D3	Fibrinogen beta chain	34197	41593	136946	4883	141829	90	108768	134834	430276	11336	441612	80
C9JC84	Fibrinogen gamma chain	18795	17795	60326	3591	63917	90	64270	63392	210132	12535	222667	90
E9PE77	Fibronectin	5078	4383	12990	627	13617	60	7313	9363	30710.6	447.4	31158	90
P20930	Filaggrin	22111	31332	86248.9	26.05	86275	80	1291	1680	5402.01	29.99	5432	90
P21333	Filamin-A	5149	7380	24354	1056	25410	90	7167	5603	14471	1754	16225	80
E7EN95	Filamin-B	3902	5381	18088.3	712.7	18801	90	2380	3086	9099.8	177.2	9277	80
P15328	Folate receptor alpha	2702	2534	6772	286	7058	80	2328	1713	4958	268	5226	70
P41439	Folate receptor gamma	7673	13355	43869	1065	44934	90	4898	7892	23369.1	165.9	23535	80
ALDOA_RABIT	Fructose-bisphosphate aldolase A	32659	25111	88309	7630	95939	90	57215	39572	137781	12415	150196	80
Q08380	Galectin-3-binding protein	6232	3427	10871	1659	12530	70	8401	11392	37287	1270	38557	90
O75223	Gamma-glutamylcyclotransferase	32512	19265	56698	8671	65369	70	16241	11084	30651	4432	35083	60
P17900	Ganglioside GM2 activator	3031	2540	7000	603	7603	80	1606	1546	4535	64	4599	80
P06744	Glucose-6-phosphate isomerase	4003	1940	5815	1072	6887	60	9326	6988	21661.9	913.1	22575	70
P22352	Glutathione peroxidase 3	388.5	815.4	2664	0	2664	70	1957	1966	6102	352	6454	80
D3DRA3	Glutathione S-transferase omega 1, isoform CRA_a	2172	2558	8760.8	8.202	8769	90	1799	1474	4827.7	229.3	5057	80
P09211	Glutathione S-transferase P	3675	4459	14080	1056	15136	90	9865	9014	29545.6	708.4	30254	80
P04406	Glyceraldehyde-3-phosphate dehydrogenase	6802	5923	17398	1862	19260	80	20847	20039	56304.2	541.8	56846	70
E9PH67	Glycodelin	1187	959.2	2475	208	2683	60	4412	7355	17965	0	17965	70
P78333	Glypican-5	20184	17853	55518	4791	60309	80	9619	16049	53076	1623	54699	90
P28799	Granulins	13538	8467	26780	694	27474	70	5418	7564	20266	0	20266	70
P00738	Haptoglobin	93727	69867	223935	18668	242603	90	235945	172752	493549	18445	511994	70
G3XAC2	HCG2043033, isoform CRA_a	1993	2466	8417	196	8613	90	418.7	576.2	1834	0	1834	80
H0YG33	Heat shock 70 kDa protein 1A/1B	17174	10725	34228	6084	40312	70	17933	4937	13446	11885	25331	70
E9PKE3	Heat shock cognate 71 kDa protein	20074	15529	47789	7194	54983	90	32746	11602	31009	16517	47526	50
P04792	Heat shock protein beta-1	57748	68910	160240	6051	166291	70	8104	4749	14284	2140	16424	60
P69905	Hemoglobin subunit alpha	10723	11754	29465.1	891.9	30357	80	133700	401811	1.27618e+06	815.8	1277000	90
P68871	Hemoglobin subunit beta	73320	65219	191543	16977	208520	80	715743	2165000	6865179	11821	6877000	90
P02042	Hemoglobin subunit delta	1271	842.9	2512.8	408.2	2921	70	25007	72783	231414	703.7	232118	90
E9PBW4	Hemoglobin subunit gamma-2	116.1	182.3	599	0	599	80	249.7	712.7	2276	0	2276	40
P02790	Hemopexin	38607	26466	90375	8087	98462	70	152935	110245	370173	45376	415549	90
P26583	High mobility group protein B2	1308	901.7	2800	32	2832	60	10472	9597	27114	1790	28904	80
P04196	Histidine-rich glycoprotein	1978	1416	3938.1	571.9	4510	90	12330	11190	35191	2018	37209	80
P16401	Histone H1.5	2745	3505	10793	59	10852	80	2485	2500	7019	0	7019	70
B4DR52	Histone H2B type 1-L	3386	3772	12524.7	100.3	12625	90	10643	15853	49195	601	49796	90
Q86YZ3	Hornerin	2149	2416	8173	248	8421	90	2434	4894	16118	112	16230	90
P01876	Ig alpha-1 chain C region	375066	175716	458073	128608	586681	40	454726	209718	731341	184296	915637	80
P01857	Ig gamma-1 chain C region	1958000	925825	3408740	963260	4372000	80	2055000	858716	2829000	1257000	4086000	90
P01859	Ig gamma-2 chain C region	339370	224441	670559	79070	749629	70	391944	237228	767211	104359	871570	80
P01860	Ig gamma-3 chain C region	240785	157150	466322	67307	533629	70	250382	155805	521606	70067	591673	80
P01861	Ig gamma-4 chain C region	47038	94003	304415	1425	305840	90	77837	168929	549721	7925	557646	90
P23083	Ig heavy chain V-I region V35	24434	17390	47948	6602	54550	70	16672	12749	34330	6164	40494	80
P06331	Ig heavy chain V-II region ARH-77	948.3	755.4	1875	210	2085	70	1788	2661	8229	310	8539	90
P01765	Ig heavy chain V-III region TIL	36179	25913	85126	8184	93310	70	40418	37345	112213	1003	113216	70
P01763	Ig heavy chain V-III region WEA	82350	42039	122167	22734	144901	60	90591	39499	113582	31029	144611	60
P01834	Ig kappa chain C region	2245000	1723000	5321115	189885	5511000	80	2225000	1943000	6195985	71015	6267000	70
P01593	Ig kappa chain V-I region AG	35115	12600	37259	13789	51048	60	46361	39983	133958	11564	145522	90
P01598	Ig kappa chain V-I region EU	50701	34693	125537	11197	136734	80	55792	20848	60761	30358	91119	70
P01604	Ig kappa chain V-I region Kue	8737	5862	18697	1835	20532	80	6627	2635	9659	2888	12547	80
P04433	Ig kappa chain V-III region VG (Fragment)	18758	16295	47054	1994	49048	60	21299	8519	25770	12147	37917	60
P04434	Ig kappa chain V-III region VH (Fragment)	9520	6340	21090	3137	24227	70	11609	6616	23327	3856	27183	80
P01620	Ig kappa chain V-III region W	102657	53800	193044	14360	207404	70	117070	106768	346764	31299	378063	80
P04211	Ig lambda chain V region 4A	3965	2712	8934	756	9690	70	3889	1442	4970	2156	7126	70
P80748	Ig lambda chain V-III region LOI	11522	6711	22100	3973	26073	80	14538	4501	12481	8739	21220	70
P01714	Ig lambda chain V-III region SH	5747	5129	12399	1469	13868	70	6251	4344	15732	1977	17709	90
P0CG05	Ig lambda-3 chain C regions	655839	454852	1308681	97319	1406000	60	941212	641697	2047743	108257	2156000	60
P01871	Ig mu chain C region	44541	42229	140992	2196	143188	80	90023	90497	323739	7755	331494	90
Q9Y6R7	IgGFc-binding protein	345061	301657	1001312	45688	1047000	90	611341	438763	1294762	50238	1345000	60
P01591	Immunoglobulin J chain	36609	21871	54102	13389	67491	50	37704	16017	51807	12535	64342	70
B9A064	Immunoglobulin lambda-like polypeptide 5	75633	57995	161815	15095	176910	80	109190	79263	247408	24763	272171	80
P22692	Insulin-like growth factor-binding protein 4	1300	1377	3914.27	64.73	3979	80	2935	4205	13339.2	82.84	13422	90
B4E1N2	Insulin-like growth factor-binding protein 7	534.6	629.3	1965	53	2018	90	1193	1485	4077	53	4130	80
A8MYE6	Integrin beta-2	4899	7095	23470.3	203.7	23674	90	966	1359	4036	0	4036	60
P19823	Inter-alpha-trypsin inhibitor heavy chain H2	166.8	135.7	423.55	26.25	449.8	80	3700	4630	14907.2	73.75	14981	90
P18510	Interleukin-1 receptor antagonist protein	25270	27388	87012	3210	90222	90	9099	8296	25848	2461	28309	90
P07476	Involucrin	1142000	1106000	2756325	4675	2761000	40	120317	154637	419466	9199	428665	80
O75874	Isocitrate dehydrogenase [NADP] cytoplasmic	10.8	14.82	43	0	43	50	978.9	1041	3015	0	3015	60
Q13835	Isoform 1 of Plakophilin-1	4709	4838	13558.7	496.3	14055	80	2331	1341	4401	606	5007	70
D3DPU2	Isoform 2 of Adenylyl cyclase-associated protein 1	1481	953.8	3265.6	602.4	3868	90	10160	6011	18197	2857	21054	60
P07355	Isoform 2 of Annexin A2	895567	912801	2584443	148557	2733000	80	157201	108418	338590	39455	378045	60
B1AK87	Isoform 2 of F-actin-capping protein subunit beta	8274	8201	24316	1601	25917	80	5971	3549	11949	2521	14470	90
F5H8M4	Isoform 2 of Gelsolin	12873	6239	18040	5030	23070	50	67773	26259	73810	29846	103656	60
Q8NBJ4	Isoform 2 of Golgi membrane protein 1	451.5	276.5	863	60	923	60	786.2	584.1	1923	394	2317	90
P07900	Isoform 2 of Heat shock protein HSP 90-alpha	2156	2528	6817.9	241.1	7059	70	2802	2606	8749.58	21.42	8771	70
B7ZKJ8	Isoform 2 of Inter-alpha-trypsin inhibitor heavy chain H4	993.1	761.8	2332.3	113.7	2446	70	5615	3772	11340.2	739.8	12080	70
B9A041	Isoform 2 of Malate dehydrogenase, cytoplasmic	348.6	638.1	2098	0	2098	60	1760	1834	4736	0	4736	60
P15309	Isoform 2 of Prostatic acid phosphatase	10416	18172	60364	1022	61386	90	1767	1142	3447.5	476.5	3924	70
H0YJM8	Isoform 2 of Proteasome subunit beta type-5	200.2	516.4	1666	0	1666	60	142.3	169.9	455	8	463	80
P67936-2	Isoform 2 of Tropomyosin alpha-4 chain	20838	20069	56019	1646	57665	80	8368	7440	24767	1568	26335	90
C9J154	Isoform 2 of Vezatin	7244	13833	45882	245	46127	90	7411	11687	36047	148	36195	90
P12814	Isoform 3 of Alpha-actinin-1	2018	2271	7059.4	155.6	7215	80	3318	3091	7996.6	215.4	8212	80
Q16610	Isoform 4 of Extracellular matrix protein 1	101942	117662	365181	6510	371691	90	11866	8311	23586	2359	25945	70
E7EQI5	Isoform 4 of Nesprin-1	770.4	1001	3423	76	3499	90	6842	6198	18120	177	18297	70
F5GXF7	Isoform 4 of Zinc finger protein 185	12879	16391	51171.2	492.8	51664	80	1806	1319	3773.7	131.3	3905	70
P00338	Isoform 5 of L-lactate dehydrogenase A chain	6019	3066	7752	2995	10747	80	24255	15058	50816	3049	53865	70
G3V2F7	Isoform 5 of Ubiquitin-conjugating enzyme E2 variant 1	3388	1848	5547	1235	6782	80	2186	1163	3260	1023	4283	80
B7Z468	Isoform 7 of Calpastatin	6177	5460	17472.1	614.9	18087	80	4576	3875	11253.5	335.5	11589	70
D3DPG0	Isoform 8 of Titin	3435	2691	8768	909	9677	80	1666	1649	5298	156	5454	90
Q15149	Isoform 9 of Plectin	1442	1892	5997.3	104.7	6102	90	556.5	639.3	2021.12	28.88	2050	90
B1AHL2	Isoform C of Fibulin-1	33415	41550	119094	1830	120924	80	16014	18490	62744	2213	64957	90
B7Z6Z4	Isoform Smooth muscle of Myosin light polypeptide 6	4464	2133	7104	1658	8762	70	6121	2868	9056	1842	10898	70
P13611	Isoform Vint of Versican core protein	264.1	395	1287	0	1287	70	584.5	965.1	2695	0	2695	50
O43240	Kallikrein-10	26368	19586	58456	4338	62794	70	3320	4270	14483.7	581.3	15065	90
Q9UBX7	Kallikrein-11	2710	2702	9091	609	9700	90	1099	635.7	2250	474	2724	90
Q9UKR3	Kallikrein-13	83872	48354	137619	14638	152257	60	23395	25663	70808	2415	73223	90
Q92876	Kallikrein-6	56414	49642	133988	5736	139724	60	27146	33035	106521	3157	109678	90
K1M1_SHEEP	Keratin, type I cuticular Ha1	555.8	1532	4903	4	4907	90	50.4	43.99	115	0	115	60
P13645	Keratin, type I cytoskeletal 10	172478	128498	423043	31495	454538	70	62375	54463	187002	12153	199155	90
P13646	Keratin, type I cytoskeletal 13	947814	844285	2375992	81008	2457000	70	828445	856620	2339996	46004	2386000	80
P02533	Keratin, type I cytoskeletal 14	6285	2867	9289	2796	12085	70	3482	3170	10592.7	978.3	11571	90
P08779	Keratin, type I cytoskeletal 16	17853	7244	21887	4849	26736	70	11810	13616	43191	1263	44454	90
Q04695	Keratin, type I cytoskeletal 17	631.1	737.2	1831	0	1831	70	289.6	492.7	1462	0	1462	70
P35527	Keratin, type I cytoskeletal 9	101526	58129	198126	21119	219245	70	58603	60585	205404	9260	214664	90
KRHB3_HUMAN	Keratin, type II cuticular Hb3	1013	1558	5236	29	5265	90	329.4	264.2	796	51	847	60
P04264	Keratin, type II cytoskeletal 1	383560	253073	832817	36340	869157	70	174569	163011	545678	33304	578982	90
P35908	Keratin, type II cytoskeletal 2 epidermal	27167	26241	89924	4106	94030	90	10369	11615	40451	1323	41774	90
F8VS64	Keratin, type II cytoskeletal 4	182199	170701	453120	14240	467360	80	140731	160960	488313	11146	499459	80
P13647	Keratin, type II cytoskeletal 5	117359	119593	392581	22020	414601	90	67961	62005	164361	14047	178408	80
P02538	Keratin, type II cytoskeletal 6A	619891	571040	1746196	66804	1813000	80	446316	419795	1195959	31041	1227000	80
P04259	Keratin, type II cytoskeletal 6B	16413	11514	37872	2991	40863	80	14192	13544	41064	3113	44177	80
P48668	Keratin, type II cytoskeletal 6C	16847	8216	24715	4944	29659	60	17191	18767	50306	551	50857	80
Q8N1N4	Keratin, type II cytoskeletal 78	3618	5481	17714.4	289.6	18004	90	1399	1398	4071.7	272.3	4344	80
B4DPP8	Kininogen-1	9131	6965	18487	2282	20769	70	35156	22331	67530	4773	72303	60
E7EQB2	Lactotransferrin	1060000	661284	1923947	223053	2147000	50	1830000	960559	2873912	587088	3461000	60
E9PBF6	Lamin-B1	379.5	338.6	907.84	88.76	996.6	80	1930	2656	8612.4	305.6	8918	90
B4E1I8	Leucine-rich alpha-2-glycoprotein	7284	5279	13721.1	985.9	14707	60	7903	1794	5308	4979	10287	70
B4E3A8	Leukocyte elastase inhibitor	179639	96185	304937	65108	370045	70	124370	93076	295518	33894	329412	90
F8VV40	Leukotriene A-4 hydrolase	1011	1097	2776	26	2802	70	1952	1659	4514	0	4514	50
E7ET82	Ly6/PLAUR domain-containing protein 3	183116	76084	240913	74126	315039	70	52409	47242	161288	11499	172787	90
C9JU59	Lymphocyte-specific protein 1 (Fragment)	1212	1825	6045	104	6149	90	2494	2147	6347	0	6347	70
LYSC_CHICK	LYSC_CHICK	2924	1636	5256	1022	6278	80	161832	99819	269814	46374	316188	60
B4E2S7	Lysosome-associated membrane glycoprotein 2	1308	1415	4078	200	4278	80	784.3	647.1	1836	161	1997	80
P61626	Lysozyme C	61211	63987	210252	19194	229446	90	35082	42614	141767	4993	146760	90
B4DU58	Macrophage-capping protein	5434	10818	35387.3	725.7	36113	90	9522	10897	36890	2933	39823	90
E7ER45	Maltase-glucoamylase, intestinal	1869	3441	11387	14	11401	90	450.3	625.9	1692	0	1692	70
O75556	Mammaglobin-B	6167	8518	27216	1456	28672	90	11990	17392	55409	583	55992	90
P09237	Matrilysin	103.5	110.6	321	5	326	80	1120	2782	9006	8	9014	90
P14780	Matrix metalloproteinase-9	25850	23497	63058	3235	66293	80	95696	75901	217324	13271	230595	60
H3BMA1	Megakaryocyte-potentiating factor	303.4	476.9	1189	0	1189	60	1401	1668	4230	11	4241	80
P01033	Metalloproteinase inhibitor 1	7565	6245	18918	2681	21599	80	24681	25124	79647	6924	86571	90
P26038	Moesin	5387	4235	12445	1126	13571	70	11353	8843	30907	1700	32607	70
B1AVQ5	Mucin 1, cell surface associated	1202	971.5	3016	136	3152	80	1700	1473	4684	348	5032	80
B5ME49	Mucin-16	1281	1242	3814.2	186.8	4001	80	3232	2293	8110.1	169.9	8280	70
P98088	Mucin-5AC (Fragments)	23570	26275	79275	2205	81480	80	21357	30351	82068	1322	83390	80
E9PBJ0	Mucin-5B	623761	818538	2776568	70432	2847000	90	311705	215575	626387	69650	696037	60
P41218	Myeloid cell nuclear differentiation antigen	320.4	530.8	1727	32	1759	90	2569	1687	5219	482	5701	70
P05164	Myeloperoxidase	587422	608904	2152443	107557	2260000	90	488739	411552	1112078	101922	1214000	80
P35579	Myosin-9	17511	11748	31768	5648	37416	80	36035	26440	73808	9584	83392	60
P29966	Myristoylated alanine-rich C-kinase substrate	14830	12940	45512	0	45512	80	5743	10223	33994.3	34.71	34029	90
P48163	NADP-dependent malic enzyme	530.7	1121	3648	13	3661	90	39.2	52.68	168	0	168	50
Q09666	Neuroblast differentiation-associated protein AHNAK	282196	271371	836302	37296	873598	80	54942	34484	105883	14170	120053	70
P22894	Neutrophil collagenase	24870	19821	58643	2595	61238	70	15350	11355	32636	2822	35458	60
P59665	Neutrophil defensin 1	158861	165313	573889	24825	598714	90	66262	55534	156966	15107	172073	80
P08246	Neutrophil elastase	74959	49826	141842	23617	165459	80	57196	45340	155399	13904	169303	90
H9KV70	Neutrophil gelatinase-associated lipocalin	987514	382932	1196446	380554	1577000	60	890003	377015	1209287	400713	1610000	60
O60361	Nucleoside diphosphate kinase	3336	7980	25802	109	25911	90	2271	2109	6466.5	232.5	6699	80
O75594	Peptidoglycan recognition protein 1	3286	2963	10561.4	374.6	10936	90	7707	5761	15330	1134	16464	80
P62937	Peptidyl-prolyl cis-trans isomerase A	4826	2420	8270	1610	9880	70	19442	16342	55211	1790	57001	70
P23284	Peptidyl-prolyl cis-trans isomerase B	2099	1643	4868	254	5122	60	1534	2251	7468	115	7583	90
H3BT08	Periplakin	12517	14280	37284	1219	38503	80	5234	3585	9230	1147	10377	60
Q06830	Peroxiredoxin-1	13883	15570	54273	1795	56068	90	25988	13088	36421	11058	47479	70
P32119	Peroxiredoxin-2	3814	5116	15093.3	452.7	15546	80	4570	4525	14678.7	885.3	15564	90
A6NG06	Peroxiredoxin-5, mitochondrial	40.7	68.25	169	0	169	30	1516	1822	5535	0	5535	60
P30041	Peroxiredoxin-6	1138	854.1	2516.2	357.8	2874	80	3290	3114	10574.4	22.61	10597	80
P30086	Phosphatidylethanolamine-binding protein 1	9229	10235	28300	1200	29500	80	16162	12565	33966	4286	38252	80
P00558	Phosphoglycerate kinase 1	936.3	724.9	2568.5	234.5	2803	90	12522	12946	37311.8	552.2	37864	80
F2Z2J9	Phosphoglycerate mutase 1	418.9	427	1317	9	1326	90	2540	3381	10935	1	10936	90
Q6P4A8	Phospholipase B-like 1	11969	12046	36019	1427	37446	80	4457	4010	11264.9	639.1	11904	70
P36955	Pigment epithelium-derived factor	270.8	204.3	568	57	625	70	1190	763.1	2383	118	2501	60
B4E1F0	Plasma protease C1 inhibitor	9348	6182	21566	2322	23888	80	39243	34526	103359	5529	108888	80
A6NCP9	Plasma retinol-binding protein(1-181)	307.6	624.3	2025	11	2036	90	584.6	390.6	1102	77	1179	70
P00747	Plasminogen	16089	9667	26680	3466	30146	60	12904	6793	20403	4498	24901	70
P13796	Plastin-2	180962	120990	392476	37434	429910	60	198462	116359	340622	62134	402756	70
B4DGB4	Plastin-3	1225	853.8	2664	124	2788	70	773.6	661.9	1733	48	1781	60
P01833	Polymeric immunoglobulin receptor	667176	434647	1276049	112951	1389000	70	1367000	656842	2170819	492181	2663000	60
P02545	Prelamin-A/C	15348	18442	51499.2	287.8	51787	80	6928	8545	27251.2	824.8	28076	90
B1AVU8	Proactivator polypeptide	1714	1054	3531	458	3989	90	3712	1849	5148	1382	6530	60
E9PBP2	Pro-cathepsin H	1126	911.8	2242	215	2457	70	3077	6863	22406	72	22478	90
P07737	Profilin-1	2298	2023	5845.83	32.17	5878	70	11710	7633	20933	1004	21937	70
Q16651	Prostasin	2152	1818	4749	363	5112	80	4092	2182	8156	657	8813	80
B4E2V4	Proteasome (Prosome, macropain) subunit, alpha type, 5, isoform CRA_c	3407	7796	25365	140	25505	90	1176	754.6	2072	323	2395	50
A6NJG9	Proteasome activator complex subunit 1	4272	4600	13095	112	13207	80	1978	1585	5126	0	5126	70
F5GX11	Proteasome subunit alpha type-1	3522	3726	12086	513	12599	90	24023	24700	80149	1181	81330	90
P25788	Proteasome subunit alpha type-3	2021	3550	11745.7	58.26	11804	90	952.4	908.7	3134.5	0.5029	3135	80
P02760	Protein AMBP	1136	851.2	2378	43	2421	70	5283	2947	8927	1376	10303	70
E7EPA8	Protein disulfide-isomerase	6171	5185	18194	1359	19553	90	12412	8757	29474	1931	31405	80
B3KQT9	Protein disulfide-isomerase A3	723.5	723	2441.9	201.1	2643	90	3315	4145	13962.3	336.7	14299	90
P13667	Protein disulfide-isomerase A4	448.8	991.8	3243.11	18.89	3262	90	2570	3947	13470.6	39.44	13510	90
Q99497	Protein DJ-1	2135	3550	11620.2	193.8	11814	90	3090	3317	10338.9	407.1	10746	80
B3EWG3	Protein FAM25A	3469	3621	10440	15	10455	80	1451	1361	3551	98	3649	80
P31949	Protein S100-A11	33758	27810	88637.9	599.1	89237	70	62399	45932	141864	15006	156870	70
H7BY66	Protein S100-A12	18443	36623	120441	497	120938	90	18473	13393	44430	3808	48238	70
P29034	Protein S100-A2	11896	28493	92337	236	92573	90	12852	20843	69979	549	70528	90
F5H3J5	Protein S100-A4	2999	2053	7085	853	7938	80	16043	9080	28764	4872	33636	80
P06703	Protein S100-A6	11011	26025	84142	512	84654	90	52863	35967	110056	10782	120838	60
P31151	Protein S100-A7	2119000	5086000	16503871	16129	16520000	90	767982	1484000	4813468	11532	4825000	90
P05109	Protein S100-A8	1662000	1661000	4861710	222290	5084000	80	441943	453114	1377098	113902	1491000	80
P06702	Protein S100-A9	1436000	1422000	4097986	265014	4363000	80	403404	396168	1193128	88872	1282000	80
P25815	Protein S100-P	15240	9907	27261	2682	29943	60	42886	32266	90548	6033	96581	60
A6NGV1	Protein SET	23.3	35.25	114	0	114	70	1061	892.6	2815	268	3083	90
Q9UM07	Protein-arginine deiminase type-4	1553	2810	8187	24	8211	80	6030	7017	19026	545	19571	80
Q08188	Protein-glutamine gamma-glutamyltransferase E	81197	89376	295329	7407	302736	90	32664	42280	141496	5306	146802	90
B4DWR7	Protein-glutamine gamma-glutamyltransferase K	2293	1802	4832.2	332.8	5165	70	2177	2964	8645	197	8842	80
C9JV37	Prothrombin	1622	2123	5781	0	5781	60	5553	7609	22658	38	22696	80
P14618	Pyruvate kinase isozymes M1/M2	14117	19073	63881	3386	67267	90	54473	57326	165308	3537	168845	80
H7BZH6	Quinone oxidoreductase PIG3 (Fragment)	943.8	1329	3917	0	3917	80	828.9	930.9	3046	83	3129	90
E7EU23	Rab GDP dissociation inhibitor beta	1976	3623	9318.76	47.24	9366	80	1651	1069	3289.5	186.5	3476	70
P54727	RAD23 homolog B (S. cerevisiae) (Fragment)	8905	4846	15413	3663	19076	80	7809	5093	14859	2421	17280	60
Q6XPR3	Repetin	13986	16449	44890.3	85.66	44976	80	357.5	439.6	1338.49	12.51	1351	90
Q9HD89	Resistin	3929	5107	17307	427	17734	90	4710	5393	13636	1074	14710	80
P52565	Rho GDP-dissociation inhibitor 1	3833	4481	13097	334	13431	80	10215	6492	23461	1181	24642	80
F5H3P3	Rho GDP-dissociation inhibitor 2	5256	6525	21828.3	711.7	22540	90	17743	13902	34024.7	400.3	34425	70
C9JIU8	Ribonuclease T2	7947	8436	29178.1	862.9	30041	90	13147	10270	27590	3020	30610	80
B2RDW1	Ribosomal protein S27a, isoform CRA_c	205184	119950	382126	23776	405902	60	86895	68303	238555	27835	266390	90
H0Y6E7	RNA-binding motif protein, X chromosome	432.7	434.7	1536.09	16.91	1553	90	10290	7709	22357	1412	23769	60
B4DR70	RNA-binding protein FUS	804	1289	4230.95	0.04611	4231	80	4453	4293	13732.4	211.6	13944	90
O95171	Sciellin	6121	5620	17089.4	318.6	17408	80	2694	1968	5625.3	357.7	5983	60
O95969	Secretoglobin family 1D member 2	325	228.1	876.21	44.59	920.8	80	4938	11035	35559.6	164.4	35724	90
Q9BQR3	Serine protease 27	1421	2042	6752	87	6839	90	731.9	791.6	2185	73	2258	80
Q9NQ38	Serine protease inhibitor Kazal-type 5	116151	119368	389762	2240	392002	90	26775	25047	85288	1137	86425	80
P58062	Serine protease inhibitor Kazal-type 7	37997	46388	142683	944.9	143628	80	5581	8129	26458.9	367.1	26826	90
P02787	Serotransferrin	646418	505568	1506423	83577	1590000	60	2257000	1325000	3330617	400383	3731000	70
H7BYS2	Serpin B10 (Fragment)	809.2	1068	3596	77	3673	90	349.4	566.2	1675	0	1675	70
Q9UIV8	Serpin B13	52059	38776	105991	17075	123066	80	18211	14431	49624	2510	52134	80
P29508	Serpin B3	846637	718602	2130868	160132	2291000	80	266189	175054	601724	77840	679564	80
P48594	Serpin B4	22710	18636	60732	3005	63737	80	14907	12029	36131	868	36999	80
Q3SYB4	SERPINB12 protein	8804	14669	48638	325	48963	90	680.7	787.3	2276.46	9.542	2286	80
D3DQ69	SERPINE1 mRNA binding protein 1, isoform CRA_c	6291	15570	50156	0	50156	80	1445	1428	3453	0	3453	70
ALBU_HUMAN	Serum albumin	11450000	9113000	30278000	1732000	32010000	80	29340000	13030000	40071000	8469000	48540000	70
O75368	SH3 domain-binding glutamic acid-rich-like protein	3656	2863	9321.9	366.1	9688	60	9275	5033	13279	2333	15612	70
P22532	Small proline-rich protein 2D	3438000	2970000	9356032	615968	9972000	80	1194000	1393000	3497326	54674	3552000	80
Q96RM1	Small proline-rich protein 2F	55875	69274	222276	241.3	222517	90	17149	22430	64359.7	121.3	64481	80
F5GZ12	Small proline-rich protein 3	14920000	16880000	44746741	63259	44810000	80	1636000	1864000	5599006	101994	5701000	80
H0YLA4	Sorbitol dehydrogenase	272.7	325.6	1113	0	1113	80	3351	5032	15943.6	122.4	16066	90
Q14515	SPARC-like protein 1	246.8	356.7	1186	12	1198	90	310.3	724.3	2343	2	2345	90
Q9BW04	Specifically androgen-regulated gene protein	811.8	981.5	2848	22	2870	80	54.1	134.4	433	0	433	50
P52823	Stanniocalcin-1	1235	824.7	2691	451	3142	90	3942	5620	17698.5	83.51	17782	90
P16949	Stathmin	2186	1594	5548	226	5774	70	2353	2786	9151	466	9617	90
O00391	Sulfhydryl oxidase 1	30207	14137	42994	13901	56895	70	13032	6788	21548	5623	27171	70
P00441	Superoxide dismutase [Cu-Zn]	27429	12659	45900	8635	54535	80	15584	11426	36509	3744	40253	70
E9PBV3	Suprabasin	232638	216817	531455	4419	535874	50	47772	44593	122732	6143	128875	80
E9PC84	Tenascin	1325	1583	5128.66	69.34	5198	90	3828	8609	28035	118	28153	90
E9PHK0	Tetranectin	250.1	328.4	918	0	918	70	1928	1829	5743	65	5808	70
B1ALW1	Thioredoxin	202192	226913	749711	19204	768915	90	117110	68994	179012	17494	196506	50
P05543	Thyroxine-binding globulin	137.4	237.7	781	0	781	80	295.2	228.4	616	7	623	60
P37837	Transaldolase	47861	40009	136022	8398	144420	90	26543	13431	40646	6941	47587	70
P20061	Transcobalamin-1	4695	4718	14502.2	975.8	15478	80	4767	3699	11674.5	943.5	12618	80
B4DL57	Transmembrane protease serine 11D catalytic chain	16325	17544	54115.1	899.9	55015	90	7636	8245	23796.8	460.2	24257	80
E7EW61	Transthyretin	13853	17000	57339	1913	59252	90	20827	16830	56709	5290	61999	90
P60174	Triosephosphate isomerase	12124	20034	66399	2193	68592	90	20092	21410	66075.9	596.1	66672	90
P06753-2	Tropomyosin 3	49980	41612	110749	8524	119273	80	48717	34503	106475	18710	125185	90
P67936	Tropomyosin alpha-4 chain	889.7	791.6	2703	0	2703	80	2181	1968	5619	17	5636	70
E9PGK3	Tubulin alpha-1C chain	1259	2169	7309	12	7321	90	1703	1960	6167	339	6506	90
B3KSI4	Uncharacterized protein	3808	1393	4847	1955	6802	80	11169	8193	23218.7	884.3	24103	60
F8VSI5	Uncharacterized protein	56034	48453	129344	13661	143005	80	19245	17617	51811	3965	55776	80
B7Z549	Uncharacterized protein	634.9	965.9	3184.6	100.4	3285	90	2352	2021	5865.7	261.3	6127	80
E9PFF0	Uncharacterized protein	1910	1390	4589.9	423.1	5013	80	6609	6136	16266	1389	17655	80
H0YK52	Uncharacterized protein	77478	32672	98216	30887	129103	60	68279	29354	94371	22852	117223	70
Q5T0Z8	Uncharacterized protein C6orf132	1110	1575	4537	0	4537	60	56.5	69.76	206	0	206	60
Q03405	Urokinase plasminogen activator surface receptor	525.3	974.7	3163	0	3163	70	2801	5033	16111	0	16111	80
B0YJC4	Vimentin	7937	3725	13769	2759	16528	70	64994	72577	194472	9333	203805	80
F5H7T3	Vinculin	34995	20007	61118	6630	67748	70	27535	17289	47394	8628	56022	70
D6RAK8	Vitamin D-binding protein	52095	62786	188539	4120	192659	80	154225	97433	266637	23423	290060	60
P04004	Vitronectin	14341	9990	28877	4192	33069	80	21137	13078	37017	7392	44409	70
Q14508	WAP four-disulfide core domain protein 2	275326	284568	979057	19447	998504	90	167994	179872	481534	7544	489078	80
P25311	Zinc-alpha-2-glycoprotein	2915	2686	8264.42	14.58	8279	70	12312	8252	23314.7	691.3	24006	60
